# Supplementary material for: VMCast: A VM-Assisted Stability Enhancing Solution for Tree-Based Overlay Multicast
Source: PLoS One. 2015 Nov 12;10(11):e0142888. doi: 10.1371/journal.pone.0142888 (PMC4643025; doi:10.1371/journal.pone.0142888)
Supplement: S1 File — (XLSX) [file pone.0142888.s001.xlsx]

## Sheet: ec2
Member 1			Member 2			Member 3			Member 4			Member 5			Member 6			Member 7			Member 8			Member 9			Member 10
Packet sequence number	Arrival time(ms)	Time interval	Packet sequence number	Arrival time(ms)	Time interval	Packet sequence number	Arrival time(ms)	Time interval	Packet sequence number	Arrival time(ms)	Time interval	Packet sequence number	Arrival time(ms)	Time interval	Packet sequence number	Arrival time(ms)	Time interval	Packet sequence number	Arrival time(ms)	Time interval	Packet sequence number	Arrival time(ms)	Time interval	Packet sequence number	Arrival time(ms)	Time interval	Packet sequence number	Arrival time(ms)	Time interval
1	543653786554		1	4536542445435		1	43214323523423		1	12335435433		1	13487676943		1	15354654343		1	15327546543		1	112345434543		1	11737524543		1	11737524543
2	543653786620	66	2	4536542445497	62	2	43214323523463	40	2	12335435476	43	2	13487677047	104	2	15354654420	77	2	15327546646	103	2	112345434597	54	2	11737524576	33	2	11737524619	76
3	543653786673	53	3	4536542445563	66	3	43214323523501	38	3	12335435537	61	3	13487677091	44	3	15354654509	89	3	15327546705	59	3	112345434697	100	3	11737524624	48	3	11737524672	53
4	543653786717	44	4	4536542445604	41	4	43214323523575	74	4	12335435615	78	4	13487677157	66	4	15354654568	59	4	15327546783	78	4	112345434795	98	4	11737524701	77	4	11737524716	44
5	543653786769	52	5	4536542445680	76	5	43214323523635	60	5	12335435707	92	5	13487677251	94	5	15354654662	94	5	15327546819	36	5	112345434844	49	5	11737524739	38	5	11737524793	77
6	543653786827	58	6	4536542445724	44	6	43214323523711	76	6	12335435796	89	6	13487677329	78	6	15354654757	95	6	15327546854	35	6	112345434915	71	6	11737524787	48	6	11737524851	58
7	543653786901	74	7	4536542445800	76	7	43214323523784	73	7	12335435899	103	7	13487677426	97	7	15354654860	103	7	15327546924	70	7	112345435009	94	7	11737524866	79	7	11737524893	42
8	543653786954	53	8	4536542445843	43	8	43214323523842	58	8	12335435935	36	8	13487677474	48	8	15354654906	46	8	15327546976	52	8	112345435108	99	8	11737524942	76	8	11737524964	71
9	543653786996	42	9	4536542445900	57	9	43214323523900	58	9	12335436007	72	9	13487677578	104	9	15354654966	60	9	15327547064	88	9	112345435162	54	9	11737525036	94	9	11737525038	74
10	543653787047	51	10	4536542445977	77	10	43214323523953	53	10	12335436086	79	10	13487677656	78	10	15354655015	49	10	15327547145	81	10	112345435261	99	10	11737525134	98	10	11737525075	37
11	543653787093	46	11	4536542446014	37	11	43214323524012	59	11	12335436137	51	11	13487677694	38	11	15354655118	103	11	15327547195	50	11	112345435307	46	11	11737525210	76	11	11737525111	36
12	543653787152	59	12	4536542446077	63	12	43214323524090	78	12	12335436229	92	12	13487677764	70	12	15354655172	54	12	15327547278	83	12	112345435346	39	12	11737525249	39	12	11737525142	31
13	543653787211	59	13	4536542446125	48	13	43214323524148	58	13	12335436327	98	13	13487677841	77	13	15354655227	55	13	15327547330	52	13	112345435423	77	13	11737525295	46	13	11737525215	73
14	543653787285	74	14	4536542446189	64	14	43214323524200	52	14	12335436377	50	14	13487677927	86	14	15354655296	69	14	15327547410	80	14	112345435489	66	14	11737525339	44	14	11737525269	54
15	543653787331	46	15	4536542446232	43	15	43214323524268	68	15	12335436455	78	15	13487677971	44	15	15354655353	57	15	15327547460	50	15	112345435528	39	15	11737525411	72	15	11737525340	71
16	543653787369	38	16	4536542446297	65	16	43214323524320	52	16	12335436523	68	16	13487678022	51	16	15354655417	64	16	15327547554	94	16	112345435580	52	16	11737525498	87	16	11737525391	51
17	543653787413	44	17	4536542446332	35	17	43214323524374	54	17	12335436560	37	17	13487678068	46	17	15354655512	95	17	15327547650	96	17	112345435634	54	17	11737525547	49	17	11737525440	49
18	543653787477	64	18	4536542446372	40	18	43214323524450	76	18	12335436618	58	18	13487678171	103	18	15354655604	92	18	15327547729	79	18	112345435694	60	18	11737525628	81	18	11737525518	78
19	543653787532	55	19	4536542446424	52	19	43214323524515	65	19	12335436657	39	19	13487678205	34	19	15354655663	59	19	15327547823	94	19	112345435799	105	19	11737525700	72	19	11737525567	49
20	543653787573	41	20	4536542446484	60	20	43214323524577	62	20	12335436711	54	20	13487678239	34	20	15354655752	89	20	15327547893	70	20	112345435859	60	20	11737525759	59	20	11737525619	52
21	543653787646	73	21	4536542446519	35	21	43214323524645	68	21	12335436763	52	21	13487678333	94	21	15354655787	35	21	15327547938	45	21	112345435918	59	21	11737525799	40	21	11737525692	73
22	543653787717	71	22	4536542446561	42	22	43214323524721	76	22	12335436844	81	22	13487678436	103	22	15354655875	88	22	15327548042	104	22	112345435982	64	22	11737525854	55	22	11737525727	35
23	543653787752	35	23	4536542446631	70	23	43214323524773	52	23	12335436891	47	23	13487678495	59	23	15354655953	78	23	15327548079	37	23	112345436091	109	23	11737525899	45	23	11737525776	49
24	543653787821	69	24	4536542446707	76	24	43214323524833	60	24	12335436932	41	24	13487678553	58	24	15354655989	36	24	15327548181	102	24	112345436197	106	24	11737525992	93	24	11737525816	40
25	543653787868	47	25	4536542446752	45	25	43214323524883	50	25	12335437009	77	25	13487678631	78	25	15354656078	89	25	15327548281	100	25	112345436306	109	25	11737526027	35	25	11737525861	45
26	543653787922	54	26	4536542446821	69	26	43214323524919	36	26	12335437049	40	26	13487678712	81	26	15354656170	92	26	15327548381	100	26	112345436384	78	26	11737526081	54	26	11737525931	70
27	543653787980	58	27	4536542446876	55	27	43214323524960	41	27	12335437096	47	27	13487678787	75	27	15354656233	63	27	15327548439	58	27	112345436454	70	27	11737526175	94	27	11737525966	35
28	543653788025	45	28	4536542446935	59	28	43214323525003	43	28	12335437137	41	28	13487678837	50	28	15354656336	103	28	15327548520	81	28	112345436490	36	28	11737526259	84	28	11737526012	46
29	543653788069	44	29	4536542446983	48	29	43214323525082	79	29	12335437178	41	29	13487678874	37	29	15354656370	34	29	15327548596	76	29	112345436551	61	29	11737526293	34	29	11737526085	73
30	543653788143	74	30	4536542447023	40	30	43214323525124	42	30	12335437215	37	30	13487678935	61	30	15354656457	87	30	15327548649	53	30	112345436612	61	30	11737526383	90	30	11737526138	53
31	543653788184	41	31	4536542447092	69	31	43214323525180	56	31	12335437275	60	31	13487678969	34	31	15354656488	31	31	15327548693	44	31	112345436709	97	31	11737526425	42	31	11737526189	51
32	543653788254	70	32	4536542447140	48	32	43214323525259	79	32	12335437313	38	32	13487679048	79	32	15354656541	53	32	15327548760	67	32	112345436781	72	32	11737526479	54	32	11737526234	45
33	543653788318	64	33	4536542447193	53	33	43214323525297	38	33	12335437361	48	33	13487679154	106	33	15354656637	96	33	15327548820	60	33	112345436862	81	33	11737526539	60	33	11737526271	37
34	543653788358	40	34	4536542447238	45	34	43214323525338	41	34	12335437406	45	34	13487679212	58	34	15354656735	98	34	15327548913	93	34	112345436897	35	34	11737526605	66	34	11737526336	65
35	543653788418	60	35	4536542447273	35	35	43214323525390	52	35	12335437446	40	35	13487679310	98	35	15354656804	69	35	15327548965	52	35	112345436937	40	35	11737526664	59	35	11737526388	52
36	543653788480	62	36	4536542447308	35	36	43214323525431	41	36	12335437504	58	36	13487679355	45	36	15354656849	45	36	15327548999	34	36	112345436993	56	36	11737526742	78	36	11737526424	36
37	543653788548	68	37	4536542447373	65	37	43214323525499	68	37	12335437555	51	37	13487679422	67	37	15354656881	32	37	15327549063	64	37	112345437077	84	37	11737526786	44	37	11737526462	38
38	543653788605	57	38	4536542447410	37	38	43214323525578	79	38	12335437632	77	38	13487679499	77	38	15354656965	84	38	15327549123	60	38	112345437178	101	38	11737526833	47	38	11737526537	75
39	543653788644	39	39	4536542447444	34	39	43214323525657	79	39	12335437706	74	39	13487679589	90	39	15354657010	45	39	15327549214	91	39	112345437259	81	39	11737526870	37	39	11737526611	74
40	543653788719	75	40	4536542447506	62	40	43214323525719	62	40	12335437780	74	40	13487679638	49	40	15354657046	36	40	15327549257	43	40	112345437333	74	40	11737526909	39	40	11737526678	67
41	543653788779	60	41	4536542447579	73	41	43214323525794	75	41	12335437828	48	41	13487679727	89	41	15354657080	34	41	15327549295	38	41	112345437395	62	41	11737526978	69	41	11737526751	73
42	543653788848	69	42	4536542447630	51	42	43214323525857	63	42	12335437883	55	42	13487679830	103	42	15354657127	47	42	15327549345	50	42	112345437431	36	42	11737527022	44	42	11737526812	61
43	543653788896	48	43	4536542447689	59	43	43214323525902	45	43	12335437958	75	43	13487679872	42	43	15354657169	42	43	15327549386	41	43	112345437495	64	43	11737527108	86	43	11737526880	68
44	543653788931	35	44	4536542447744	55	44	43214323525964	62	44	12335438028	70	44	13487679964	92	44	15354657255	86	44	15327549476	90	44	112345437539	44	44	11737527155	47	44	11737526926	46
45	543653788986	55	45	4536542447796	52	45	43214323526037	73	45	12335438064	36	45	13487680032	68	45	15354657341	86	45	15327549561	85	45	112345437588	49	45	11737527214	59	45	11737527004	78
46	543653789040	54	46	4536542447874	78	46	43214323526114	77	46	12335438132	68	46	13487680063	31	46	15354657394	53	46	15327549636	75	46	112345437631	43	46	11737527278	64	46	11737527054	50
47	543653789107	67	47	4536542447938	64	47	43214323526161	47	47	12335438201	69	47	13487680149	86	47	15354657456	62	47	15327549739	103	47	112345437733	102	47	11737527364	86	47	11737527104	50
48	543653789168	61	48	4536542448005	67	48	43214323526232	71	48	12335438244	43	48	13487680253	104	48	15354657523	67	48	15327549829	90	48	112345437774	41	48	11737527403	39	48	11737527145	41
49	543653789232	64	49	4536542448080	75	49	43214323526294	62	49	12335438278	34	49	13487680312	59	49	15354657597	74	49	15327549919	90	49	112345437856	82	49	11737527468	65	49	11737527220	75
50	543653789284	52	50	4536542448127	47	50	43214323526353	59	50	12335438326	48	50	13487680416	104	50	15354657652	55	50	15327550009	90	50	112345437891	35	50	11737527533	65	50	11737527259	39
51	543653789337	53	51	4536542448166	39	51	43214323526394	41	51	12335438362	36	51	13487680499	83	51	15354657733	81	51	15327550092	83	51	112345437980	89	51	11737527596	63	51	11737527320	61
52	543653789389	52	52	4536542448208	42	52	43214323526438	44	52	12335438422	60	52	13487680558	59	52	15354657780	47	52	15327550185	93	52	112345438018	38	52	11737527657	61	52	11737527384	64
53	543653789439	50	53	4536542448284	76	53	43214323526507	69	53	12335438491	69	53	13487680596	38	53	15354657839	59	53	15327550280	95	53	112345438090	72	53	11737527722	65	53	11737527432	48
54	543653789484	45	54	4536542448324	40	54	43214323526564	57	54	12335438562	71	54	13487680683	87	54	15354657884	45	54	15327550364	84	54	112345438176	86	54	11737527787	65	54	11737527464	32
55	543653789552	68	55	4536542448394	70	55	43214323526608	44	55	12335438639	77	55	13487680732	49	55	15354657920	36	55	15327550468	104	55	112345438241	65	55	11737527862	75	55	11737527504	40
56	543653789611	59	56	4536542448462	68	56	43214323526661	53	56	12335438716	77	56	13487680770	38	56	15354657989	69	56	15327550569	101	56	112345438287	46	56	11737527943	81	56	11737527579	75
57	543653789658	47	57	4536542448533	71	57	43214323526705	44	57	12335438781	65	57	13487680840	70	57	15354658074	85	57	15327550634	65	57	112345438335	48	57	11737527997	54	57	11737527646	67
58	543653789733	75	58	4536542448612	79	58	43214323526770	65	58	12335438815	34	58	13487680887	47	58	15354658124	50	58	15327550681	47	58	112345438377	42	58	11737528079	82	58	11737527710	64
59	543653789769	36	59	4536542448661	49	59	43214323526837	67	59	12335438876	61	59	13487680919	32	59	15354658230	106	59	15327550763	82	59	112345438430	53	59	11737528163	84	59	11737527772	62
60	543653789814	45	60	4536542448709	48	60	43214323526880	43	60	12335438916	40	60	13487681012	93	60	15354658294	64	60	15327550865	102	60	112345438465	35	60	11737528247	84	60	11737527836	64
61	543653789858	44	61	4536542448781	72	61	43214323526937	57	61	12335438961	45	61	13487681103	91	61	15354658361	67	61	15327550951	86	61	112345438541	76	61	11737528291	44	61	11737527892	56
62	543653789907	49	62	4536542448830	49	62	43214323526987	50	62	12335439001	40	62	13487681172	69	62	15354658437	76	62	15327551043	92	62	112345438629	88	62	11737528386	95	62	11737527964	72
63	543653789946	39	63	4536542448885	55	63	43214323527064	77	63	12335439045	44	63	13487681244	72	63	15354658484	47	63	15327551116	73	63	112345438680	51	63	11737528437	51	63	11737528003	39
64	543653790014	68	64	4536542448923	38	64	43214323527135	71	64	12335439082	37	64	13487681346	102	64	15354658530	46	64	15327551191	75	64	112345438724	44	64	11737528508	71	64	11737528038	35
65	543653790054	40	65	4536542448996	73	65	43214323527210	75	65	12335439134	52	65	13487681387	41	65	15354658625	95	65	15327551264	73	65	112345438830	106	65	11737528564	56	65	11737528086	48
66	543653790104	50	66	4536542449057	61	66	43214323527277	67	66	12335439212	78	66	13487681487	100	66	15354658660	35	66	15327551366	102	66	112345438871	41	66	11737528608	44	66	11737528150	64
67	543653790173	69	67	4536542449111	54	67	43214323527351	74	67	12335439282	70	67	13487681527	40	67	15354658720	60	67	15327551399	33	67	112345438941	70	67	11737528672	64	67	11737528181	31
68	543653790241	68	68	4536542449174	63	68	43214323527387	36	68	12335439355	73	68	13487681573	46	68	15354658777	57	68	15327551481	82	68	112345438980	39	68	11737528708	36	68	11737528214	33
69	543653790284	43	69	4536542449251	77	69	43214323527435	48	69	12335439431	76	69	13487681662	89	69	15354658849	72	69	15327551583	102	69	112345439051	71	69	11737528791	83	69	11737528282	68
70	543653790338	54	70	4536542449327	76	70	43214323527511	76	70	12335439470	39	70	13487681739	77	70	15354658958	109	70	15327551628	45	70	112345439118	67	70	11737528830	39	70	11737528361	79
71	543653790381	43	71	4536542449403	76	71	43214323527577	66	71	12335439527	57	71	13487681843	104	71	15354658997	39	71	15327551736	108	71	112345439173	55	71	11737528866	36	71	11737528416	55
72	543653790454	73	72	4536542449478	75	72	43214323527637	60	72	12335439585	58	72	13487681926	83	72	15354659043	46	72	15327551786	50	72	112345439275	102	72	11737528922	56	72	11737528480	64
73	543653790489	35	73	4536542449536	58	73	43214323527715	78	73	12335439646	61	73	13487682003	77	73	15354659105	62	73	15327551825	39	73	112345439355	80	73	11737528984	62	73	11737528536	56
74	543653790530	41	74	4536542449588	52	74	43214323527783	68	74	12335439685	39	74	13487682058	55	74	15354659197	92	74	15327551899	74	74	112345439419	64	74	11737529023	39	74	11737528603	67
75	543653790601	71	75	4536542449637	49	75	43214323527842	59	75	12335439753	68	75	13487682089	31	75	15354659247	50	75	15327551935	36	75	112345439473	54	75	11737529086	63	75	11737528639	36
76	543653790646	45	76	4536542449671	34	76	43214323527911	69	76	12335439808	55	76	13487682182	93	76	15354659352	105	76	15327552016	81	76	112345439572	99	76	11737529136	50	76	11737528688	49
77	543653790692	46	77	4536542449710	39	77	43214323527980	69	77	12335439886	78	77	13487682272	90	77	15354659388	36	77	15327552083	67	77	112345439646	74	77	11737529219	83	77	11737528731	43
78	543653790755	63	78	4536542449757	47	78	43214323528022	42	78	12335439930	44	78	13487682337	65	78	15354659427	39	78	15327552181	98	78	112345439721	75	78	11737529262	43	78	11737528768	37
79	543653790813	58	79	4536542449833	76	79	43214323528080	58	79	12335439978	48	79	13487682376	39	79	15354659513	86	79	15327552269	88	79	112345439814	93	79	11737529310	48	79	11737528830	62
80	543653790852	39	80	4536542449872	39	80	43214323528149	69	80	12335440016	38	80	13487682439	63	80	15354659560	47	80	15327552310	41	80	112345439894	80	80	11737529349	39	80	11737528873	43
81	543653790910	58	81	4536542449907	35	81	43214323528215	66	81	12335440093	77	81	13487682542	103	81	15354659642	82	81	15327552413	103	81	112345439977	83	81	11737529403	54	81	11737528917	44
82	543653790967	57	82	4536542449970	63	82	43214323528275	60	82	12335440142	49	82	13487682622	80	82	15354659746	104	82	15327552496	83	82	112345440043	66	82	11737529471	68	82	11737528959	42
83	543653791003	36	83	4536542450030	60	83	43214323528336	61	83	12335440215	73	83	13487682663	41	83	15354659786	40	83	15327552585	89	83	112345440142	99	83	11737529531	60	83	11737528990	31
84	543653791076	73	84	4536542450095	65	84	43214323528378	42	84	12335440283	68	84	13487682701	38	84	15354659869	83	84	15327552686	101	84	112345440248	106	84	11737529572	41	84	11737529040	50
85	543653791126	50	85	4536542450146	51	85	43214323528433	55	85	12335440339	56	85	13487682773	72	85	15354659918	49	85	15327552764	78	85	112345440306	58	85	11737529649	77	85	11737529108	68
86	543653791185	59	86	4536542450218	72	86	43214323528472	39	86	12335440410	71	86	13487682844	71	86	15354659955	37	86	15327552867	103	86	112345440372	66	86	11737529745	96	86	11737529180	72
87	543653791236	51	87	4536542450288	70	87	43214323528543	71	87	12335440457	47	87	13487682901	57	87	15354660016	61	87	15327552930	63	87	112345440472	100	87	11737529787	42	87	11737529255	75
88	543653791292	56	88	4536542450323	35	88	43214323528606	63	88	12335440504	47	88	13487682965	64	88	15354660094	78	88	15327552963	33	88	112345440537	65	88	11737529829	42	88	11737529296	41
89	543653791348	56	89	4536542450389	66	89	43214323528667	61	89	12335440554	50	89	13487683044	79	89	15354660181	87	89	15327553000	37	89	112345440626	89	89	11737529864	35	89	11737529354	58
90	543653791407	59	90	4536542450464	75	90	43214323528723	56	90	12335440600	46	90	13487683139	95	90	15354660270	89	90	15327553094	94	90	112345440695	69	90	11737529920	56	90	11737529419	65
91	543653791454	47	91	4536542450505	41	91	43214323528792	69	91	12335440652	52	91	13487683181	42	91	15354660348	78	91	15327553192	98	91	112345440754	59	91	11737529976	56	91	11737529470	51
92	543653791520	66	92	4536542450547	42	92	43214323528847	55	92	12335440730	78	92	13487683250	69	92	15354660415	67	92	15327553236	44	92	112345440825	71	92	11737530031	55	92	11737529520	50
93	543653791559	39	93	4536542450625	78	93	43214323528918	71	93	12335440787	57	93	13487683357	107	93	15354660492	77	93	15327553285	49	93	112345440933	108	93	11737530086	55	93	11737529575	55
94	543653791626	67	94	4536542450676	51	94	43214323528969	51	94	12335440855	68	94	13487683398	41	94	15354660546	54	94	15327553389	104	94	112345440976	43	94	11737530160	74	94	11737529641	66
95	543653791673	47	95	4536542450728	52	95	43214323529014	45	95	12335440913	58	95	13487683500	102	95	15354660650	104	95	15327553477	88	95	112345441060	84	95	11737530252	92	95	11737529697	56
96	543653791738	65	96	4536542450770	42	96	43214323529066	52	96	12335440973	60	96	13487683574	74	96	15354660718	68	96	15327553533	56	96	112345441166	106	96	11737530299	47	96	11737529775	78
97	543653791795	57	97	4536542450809	39	97	43214323529127	61	97	12335441027	54	97	13487683682	108	97	15354660782	64	97	15327553564	31	97	112345441256	90	97	11737530353	54	97	11737529842	67
98	543653791849	54	98	4536542450852	43	98	43214323529188	61	98	12335441103	76	98	13487683746	64	98	15354660851	69	98	15327553617	53	98	112345441316	60	98	11737530431	78	98	11737529911	69
99	543653791918	69	99	4536542450915	63	99	43214323529225	37	99	12335441162	59	99	13487683842	96	99	15354660889	38	99	15327553723	106	99	112345441380	64	99	11737530478	47	99	11737529950	39
100	543653791963	45	100	4536542450983	68	100	43214323529260	35	100	12335441235	73	100	13487683884	42	100	15354660939	50	100	15327553798	75	100	112345441465	85	100	11737530576	98	100	11737530026	76
101	543653792029	66	101	4536542451034	51	101	43214323529312	52	101	12335441300	65	101	13487683943	59	101	15354661001	62	101	15327553843	45	101	112345441554	89	101	11737530609	33	101	11737530078	52
102	543653792081	52	102	4536542451090	56	102	43214323529387	75	102	12335441371	71	102	13487683991	48	102	15354661069	68	102	15327553893	50	102	112345441650	96	102	11737530676	67	102	11737530149	71
103	543653792122	41	103	4536542451137	47	103	43214323529432	45	103	12335441442	71	103	13487684062	71	103	15354661145	76	103	15327553969	76	103	112345441723	73	103	11737530766	90	103	11737530214	65
104	543653792189	67	104	4536542451202	65	104	43214323529469	37	104	12335441495	53	104	13487684111	49	104	15354661215	70	104	15327554016	47	104	112345441832	109	104	11737530820	54	104	11737530255	41
105	543653792235	46	105	4536542451273	71	105	43214323529531	62	105	12335441536	41	105	13487684150	39	105	15354661289	74	105	15327554066	50	105	112345441870	38	105	11737530913	93	105	11737530300	45
106	543653792280	45	106	4536542451350	77	106	43214323529590	59	106	12335441579	43	106	13487684218	68	106	15354661353	64	106	15327554121	55	106	112345441909	39	106	11737530961	48	106	11737530369	69
107	543653792348	68	107	4536542451414	64	107	43214323529637	47	107	12335441658	79	107	13487684288	70	107	15354661388	35	107	15327554170	49	107	112345441980	71	107	11737531051	90	107	11737530409	40
108	543653792395	47	108	4536542451463	49	108	43214323529688	51	108	12335441708	50	108	13487684361	73	108	15354661424	36	108	15327554246	76	108	112345442080	100	108	11737531147	96	108	11737530473	64
109	543653792432	37	109	4536542451512	49	109	43214323529733	45	109	12335441742	34	109	13487684422	61	109	15354661459	35	109	15327554283	37	109	112345442165	85	109	11737531195	48	109	11737530524	51
110	543653792477	45	110	4536542451581	69	110	43214323529776	43	110	12335441806	64	110	13487684477	55	110	15354661519	60	110	15327554335	52	110	112345442263	98	110	11737531276	81	110	11737530579	55
111	543653792541	64	111	4536542451652	71	111	43214323529814	38	111	12335441873	67	111	13487684556	79	111	15354661561	42	111	15327554398	63	111	112345442363	100	111	11737531371	95	111	11737530647	68
112	543653792605	64	112	4536542451686	34	112	43214323529869	55	112	12335441926	53	112	13487684630	74	112	15354661628	67	112	15327554470	72	112	112345442424	61	112	11737531447	76	112	11737530681	34
113	543653792663	58	113	4536542451743	57	113	43214323529943	74	113	12335441967	41	113	13487684705	75	113	15354661680	52	113	15327554542	72	113	112345442533	109	113	11737531543	96	113	11737530756	75
114	543653792727	64	114	4536542451813	70	114	43214323529998	55	114	12335442043	76	114	13487684762	57	114	15354661748	68	114	15327554596	54	114	112345442618	85	114	11737531585	42	114	11737530789	33
115	543653792794	67	115	4536542451883	70	115	43214323530058	60	115	12335442121	78	115	13487684834	72	115	15354661819	71	115	15327554670	74	115	112345442677	59	115	11737531641	56	115	11737530857	68
116	543653792829	35	116	4536542451954	71	116	43214323530109	51	116	12335442173	52	116	13487684896	62	116	15354661888	69	116	15327554742	72	116	112345442774	97	116	11737531674	33	116	11737530917	60
117	543653792892	63	117	4536542451999	45	117	43214323530177	68	117	12335442213	40	117	13487684943	47	117	15354661946	58	117	15327554800	58	117	112345442873	99	117	11737531760	86	117	11737530986	69
118	543653792951	59	118	4536542452052	53	118	43214323530256	79	118	12335442286	73	118	13487684999	56	118	15354661992	46	118	15327554872	72	118	112345442973	100	118	11737531792	32	118	11737531027	41
119	543653793023	72	119	4536542452120	68	119	43214323530311	55	119	12335442327	41	119	13487685060	61	119	15354662030	38	119	15327554915	43	119	112345443044	71	119	11737531875	83	119	11737531099	72
120	543653793096	73	120	4536542452157	37	120	43214323530386	75	120	12335442395	68	120	13487685096	36	120	15354662102	72	120	15327554978	63	120	112345443137	93	120	11737531922	47	120	11737531177	78
121	543653793158	62	121	4536542452225	68	121	43214323530421	35	121	12335442469	74	121	13487685158	62	121	15354662140	38	121	15327555027	49	121	112345443246	109	121	11737531982	60	121	11737531226	49
122	543653793226	68	122	4536542452294	69	122	43214323530456	35	122	12335442537	68	122	13487685223	65	122	15354662207	67	122	15327555071	44	122	112345443331	85	122	11737532047	65	122	11737531269	43
123	543653793288	62	123	4536542452355	61	123	43214323530531	75	123	12335442591	54	123	13487685286	63	123	15354662241	34	123	15327555131	60	123	112345443430	99	123	11737532146	99	123	11737531323	54
124	543653793349	61	124	4536542452391	36	124	43214323530579	48	124	12335442657	66	124	13487685355	69	124	15354662318	77	124	15327555173	42	124	112345443469	39	124	11737532197	51	124	11737531381	58
125	543653793417	68	125	4536542452463	72	125	43214323530614	35	125	12335442705	48	125	13487685425	70	125	15354662373	55	125	15327555214	41	125	112345443562	93	125	11737532278	81	125	11737531426	45
126	543653793459	42	126	4536542452530	67	126	43214323530686	72	126	12335442765	60	126	13487685480	55	126	15354662451	78	126	15327555254	40	126	112345443651	89	126	11737532325	47	126	11737531483	57
127	543653793495	36	127	4536542452590	60	127	43214323530743	57	127	12335442820	55	127	13487685528	48	127	15354662509	58	127	15327555293	39	127	112345443710	59	127	11737532386	61	127	11737531530	47
128	543653793539	44	128	4536542452643	53	128	43214323530814	71	128	12335442898	78	128	13487685565	37	128	15354662571	62	128	15327555334	41	128	112345443762	52	128	11737532432	46	128	11737531578	48
129	543653793612	73	129	4536542452706	63	129	43214323530864	50	129	12335442940	42	129	13487685611	46	129	15354662643	72	129	15327555392	58	129	112345443830	68	129	11737532497	65	129	11737531614	36
130	543653793659	47	130	4536542452743	37	130	43214323530928	64	130	12335443010	70	130	13487685652	41	130	15354662691	48	130	15327555458	66	130	112345443923	93	130	11737532595	98	130	11737531681	67
131	543653793708	49	131	4536542452809	66	131	43214323530962	34	131	12335443057	47	131	13487685692	40	131	15354662742	51	131	15327555502	44	131	112345444032	109	131	11737532659	64	131	11737531723	42
132	543653793781	73	132	4536542452861	52	132	43214323531007	45	132	12335443120	63	132	13487685745	53	132	15354662791	49	132	15327555564	62	132	112345444138	106	132	11737532738	79	132	11737531770	47
133	543653793841	60	133	4536542452940	79	133	43214323531041	34	133	12335443159	39	133	13487685821	76	133	15354662861	70	133	15327555623	59	133	112345444233	95	133	11737532792	54	133	11737531823	53
134	543653793894	53	134	4536542452974	34	134	43214323531112	71	134	12335443200	41	134	13487685866	45	134	15354662930	69	134	15327555682	59	134	112345444332	99	134	11737532880	88	134	11737531857	34
135	543653793958	64	135	4536542453020	46	135	43214323531147	35	135	12335443248	48	135	13487685933	67	135	15354662979	49	135	15327555734	52	135	112345444416	84	135	11737532959	79	135	11737531914	57
136	543653793998	40	136	4536542453080	60	136	43214323531188	41	136	12335443299	51	136	13487685996	63	136	15354663057	78	136	15327555788	54	136	112345444494	78	136	11737533048	89	136	11737531961	47
137	543653794068	70	137	4536542453144	64	137	43214323531262	74	137	12335443354	55	137	13487686065	69	137	15354663120	63	137	15327555830	42	137	112345444580	86	137	11737533104	56	137	11737532035	74
138	543653794125	57	138	4536542453212	68	138	43214323531340	78	138	12335443400	46	138	13487686123	58	138	15354663158	38	138	15327555895	65	138	112345444661	81	138	11737533191	87	138	11737532103	68
139	543653794163	38	139	4536542453278	66	139	43214323531405	65	139	12335443478	78	139	13487686164	41	139	15354663205	47	139	15327555943	48	139	112345444699	38	139	11737533275	84	139	11737532135	32
140	543653794224	61	140	4536542453351	73	140	43214323531460	55	140	12335443514	36	140	13487686212	48	140	15354663253	48	140	15327556002	59	140	112345444801	102	140	11737533314	39	140	11737532185	50
141	543653794265	41	141	4536542453385	34	141	43214323531537	77	141	12335443579	65	141	13487686258	46	141	15354663317	64	141	15327556077	75	141	112345444880	79	141	11737533349	35	141	11737532220	35
142	543653794304	39	142	4536542453451	66	142	43214323531571	34	142	12335443654	75	142	13487686315	57	142	15354663369	52	142	15327556118	41	142	112345444971	91	142	11737533381	32	142	11737532291	71
143	543653794371	67	143	4536542453485	34	143	43214323531649	78	143	12335443731	77	143	13487686379	64	143	15354663424	55	143	15327556192	74	143	112345445071	100	143	11737533471	90	143	11737532335	44
144	543653794419	48	144	4536542453556	71	144	43214323531700	51	144	12335443796	65	144	13487686413	34	144	15354663463	39	144	15327556238	46	144	112345445170	99	144	11737533532	61	144	11737532371	36
145	543653794469	50	145	4536542453628	72	145	43214323531751	51	145	12335443869	73	145	13487686481	68	145	15354663540	77	145	15327556307	69	145	112345445237	67	145	11737533600	68	145	11737532426	55
146	543653794539	70	146	4536542453681	53	146	43214323531788	37	146	12335443913	44	146	13487686550	69	146	15354663593	53	146	15327556344	37	146	112345445290	53	146	11737533648	48	146	11737532475	49
147	543653794608	69	147	4536542453722	41	147	43214323531859	71	147	12335443979	66	147	13487686586	36	147	15354663672	79	147	15327556403	59	147	112345445334	44	147	11737533709	61	147	11737532525	50
148	543653794675	67	148	4536542453793	71	148	43214323531936	77	148	12335444023	44	148	13487686649	63	148	15354663709	37	148	15327556466	63	148	112345445421	87	148	11737533794	85	148	11737532595	70
149	543653794723	48	149	4536542453853	60	149	43214323532014	78	149	12335444061	38	149	13487686687	38	149	15354663760	51	149	15327556504	38	149	112345445502	81	149	11737533864	70	149	11737532667	72
150	543653794797	74	150	4536542453895	42	150	43214323532084	70	150	12335444140	79	150	13487686752	65	150	15354663818	58	150	15327556568	64	150	112345445608	106	150	11737533918	54	150	11737532719	52
151	543653794872	75	151	4536542453955	60	151	43214323532152	68	151	12335444177	37	151	13487686808	56	151	15354663891	73	151	15327556632	64	151	112345445643	35	151	11737533952	34	151	11737532790	71
152	543653794908	36	152	4536542454022	67	152	43214323532206	54	152	12335444256	79	152	13487686861	53	152	15354663950	59	152	15327556685	53	152	112345445691	48	152	11737533985	33	152	11737532832	42
153	543653794956	48	153	4536542454060	38	153	43214323532253	47	153	12335444299	43	153	13487686910	49	153	15354663992	42	153	15327556735	50	153	112345445750	59	153	11737534067	82	153	11737532898	66
154	543653795003	47	154	4536542454128	68	154	43214323532295	42	154	12335444334	35	154	13487686951	41	154	15354664026	34	154	15327556792	57	154	112345445819	69	154	11737534144	77	154	11737532965	67
155	543653795055	52	155	4536542454199	71	155	43214323532338	43	155	12335444400	66	155	13487687006	55	155	15354664097	71	155	15327556837	45	155	112345445907	88	155	11737534204	60	155	11737533025	60
156	543653795090	35	156	4536542454252	53	156	43214323532417	79	156	12335444460	60	156	13487687073	67	156	15354664176	79	156	15327556880	43	156	112345445969	62	156	11737534270	66	156	11737533096	71
157	543653795133	43	157	4536542454304	52	157	43214323532489	72	157	12335444527	67	157	13487687112	39	157	15354664220	44	157	15327556940	60	157	112345446005	36	157	11737534328	58	157	11737533164	68
158	543653795186	53	158	4536542454346	42	158	43214323532561	72	158	12335444604	77	158	13487687190	78	158	15354664255	35	158	15327556983	43	158	112345446060	55	158	11737534396	68	158	11737533206	42
159	543653795234	48	159	4536542454424	78	159	43214323532601	40	159	12335444666	62	159	13487687233	43	159	15354664296	41	159	15327557044	61	159	112345446152	92	159	11737534429	33	159	11737533252	46
160	543653795285	51	160	4536542454489	65	160	43214323532666	65	160	12335444742	76	160	13487687297	64	160	15354664371	75	160	15327557114	70	160	112345446222	70	160	11737534514	85	160	11737533283	31
161	543653795330	45	161	4536542454525	36	161	43214323532709	43	161	12335444783	41	161	13487687349	52	161	15354664450	79	161	15327557161	47	161	112345446320	98	161	11737534587	73	161	11737533354	71
162	543653795405	75	162	4536542454585	60	162	43214323532771	62	162	12335444835	52	162	13487687399	50	162	15354664497	47	162	15327557228	67	162	112345446379	59	162	11737534665	78	162	11737533407	53
163	543653795473	68	163	4536542454644	59	163	43214323532810	39	163	12335444876	41	163	13487687458	59	163	15354664575	78	163	15327557281	53	163	112345446459	80	163	11737534714	49	163	11737533469	62
164	543653795538	65	164	4536542454706	62	164	43214323532884	74	164	12335444954	78	164	13487687505	47	164	15354664609	34	164	15327557355	74	164	112345446496	37	164	11737534806	92	164	11737533543	74
165	543653795603	65	165	4536542454748	42	165	43214323532953	69	165	12335444996	42	165	13487687550	45	165	15354664665	56	165	15327557432	77	165	112345446531	35	165	11737534839	33	165	11737533601	58
166	543653795640	37	166	4536542454822	74	166	43214323533019	66	166	12335445031	35	166	13487687593	43	166	15354664733	68	166	15327557496	64	166	112345446622	91	166	11737534937	98	166	11737533668	67
167	543653795676	36	167	4536542454884	62	167	43214323533061	42	167	12335445103	72	167	13487687627	34	167	15354664771	38	167	15327557565	69	167	112345446657	35	167	11737535023	86	167	11737533699	31
168	543653795713	37	168	4536542454941	57	168	43214323533124	63	168	12335445147	44	168	13487687706	79	168	15354664835	64	168	15327557620	55	168	112345446703	46	168	11737535091	68	168	11737533768	69
169	543653795767	54	169	4536542455013	72	169	43214323533202	78	169	12335445194	47	169	13487687746	40	169	15354664891	56	169	15327557673	53	169	112345446740	37	169	11737535147	56	169	11737533811	43
170	543653795815	48	170	4536542455085	72	170	43214323533278	76	170	12335445255	61	170	13487687784	38	170	15354664960	69	170	15327557707	34	170	112345446801	61	170	11737535202	55	170	11737533860	49
171	543653795854	39	171	4536542455154	69	171	43214323533320	42	171	12335445333	78	171	13487687847	63	171	15354664996	36	171	15327557765	58	171	112345446849	48	171	11737535295	93	171	11737533921	61
172	543653795928	74	172	4536542455190	36	172	43214323533390	70	172	12335445393	60	172	13487687922	75	172	15354665047	51	172	15327557816	51	172	112345446936	87	172	11737535351	56	172	11737533979	58
173	543653795969	41	173	4536542455251	61	173	43214323533450	60	173	12335445454	61	173	13487687990	68	173	15354665086	39	173	15327557852	36	173	112345446976	40	173	11737535432	81	173	11737534012	33
174	543653796041	72	174	4536542455325	74	174	43214323533529	79	174	12335445498	44	174	13487688044	54	174	15354665132	46	174	15327557914	62	174	112345447050	74	174	11737535517	85	174	11737534064	52
175	543653796108	67	175	4536542455398	73	175	43214323533599	70	175	12335445539	41	175	13487688118	74	175	15354665173	41	175	15327557991	77	175	112345447100	50	175	11737535609	92	175	11737534143	79
176	543653796148	40	176	4536542455451	53	176	43214323533671	72	176	12335445580	41	176	13487688181	63	176	15354665230	57	176	15327558035	44	176	112345447194	94	176	11737535651	42	176	11737534203	60
177	543653796187	39	177	4536542455490	39	177	43214323533705	34	177	12335445649	69	177	13487688255	74	177	15354665295	65	177	15327558080	45	177	112345447253	59	177	11737535727	76	177	11737534251	48
178	543653796243	56	178	4536542455540	50	178	43214323533771	66	178	12335445725	76	178	13487688290	35	178	15354665343	48	178	15327558133	53	178	112345447331	78	178	11737535772	45	178	11737534291	40
179	543653796309	66	179	4536542455618	78	179	43214323533828	57	179	12335445764	39	179	13487688362	72	179	15354665402	59	179	15327558173	40	179	112345447382	51	179	11737535852	80	179	11737534359	68
180	543653796381	72	180	4536542455662	44	180	43214323533907	79	180	12335445833	69	180	13487688406	44	180	15354665452	50	180	15327558216	43	180	112345447490	108	180	11737535951	99	180	11737534411	52
181	543653796446	65	181	4536542455721	59	181	43214323533965	58	181	12335445903	70	181	13487688474	68	181	15354665506	54	181	15327558253	37	181	112345447569	79	181	11737536034	83	181	11737534463	52
182	543653796495	49	182	4536542455789	68	182	43214323534026	61	182	12335445956	53	182	13487688510	36	182	15354665573	67	182	15327558303	50	182	112345447616	47	182	11737536130	96	182	11737534527	64
183	543653796535	40	183	4536542455854	65	183	43214323534072	46	183	12335446019	63	183	13487688576	66	183	15354665609	36	183	15327558369	66	183	112345447653	37	183	11737536168	38	183	11737534562	35
184	543653796606	71	184	4536542455888	34	184	43214323534147	75	184	12335446071	52	184	13487688635	59	184	15354665659	50	184	15327558436	67	184	112345447760	107	184	11737536241	73	184	11737534595	33
185	543653796649	43	185	4536542455938	50	185	43214323534192	45	185	12335446125	54	185	13487688677	42	185	15354665706	47	185	15327558499	63	185	112345447857	97	185	11737536292	51	185	11737534661	66
186	543653796694	45	186	4536542456017	79	186	43214323534243	51	186	12335446181	56	186	13487688750	73	186	15354665778	72	186	15327558575	76	186	112345447936	79	186	11737536357	65	186	11737534708	47
187	543653796730	36	187	4536542456055	38	187	43214323534281	38	187	12335446250	69	187	13487688829	79	187	15354665847	69	187	15327558638	63	187	112345448027	91	187	11737536443	86	187	11737534758	50
188	543653796767	37	188	4536542456131	76	188	43214323534322	41	188	12335446308	58	188	13487688865	36	188	15354665903	56	188	15327558714	76	188	112345448094	67	188	11737536487	44	188	11737534822	64
189	543653796829	62	189	4536542456181	50	189	43214323534373	51	189	12335446385	77	189	13487688930	65	189	15354665946	43	189	15327558755	41	189	112345448167	73	189	11737536550	63	189	11737534874	52
190	543653796879	50	190	4536542456226	45	190	43214323534418	45	190	12335446452	67	190	13487688986	56	190	15354666005	59	190	15327558812	57	190	112345448269	102	190	11737536619	69	190	11737534929	55
191	543653796950	71	191	4536542456261	35	191	43214323534455	37	191	12335446529	77	191	13487689038	52	191	15354666054	49	191	15327558859	47	191	112345448350	81	191	11737536703	84	191	11737534989	60
192	543653797008	58	192	4536542456334	73	192	43214323534517	62	192	12335446581	52	192	13487689095	57	192	15354666114	60	192	15327558938	79	192	112345448396	46	192	11737536741	38	192	11737535060	71
193	543653797072	64	193	4536542456398	64	193	43214323534596	79	193	12335446643	62	193	13487689136	41	193	15354666173	59	193	15327558986	48	193	112345448500	104	193	11737536787	46	193	11737535114	54
194	543653797124	52	194	4536542456461	63	194	43214323534634	38	194	12335446708	65	194	13487689211	75	194	15354666233	60	194	15327559050	64	194	112345448537	37	194	11737536839	52	194	11737535146	32
195	543653797193	69	195	4536542456506	45	195	43214323534683	49	195	12335446772	64	195	13487689278	67	195	15354666310	77	195	15327559099	49	195	112345448578	41	195	11737536900	61	195	11737535201	55
196	543653797233	40	196	4536542456541	35	196	43214323534759	76	196	12335446813	41	196	13487689335	57	196	15354666381	71	196	15327559146	47	196	112345448645	67	196	11737536987	87	196	11737535250	49
197	543653797290	57	197	4536542456615	74	197	43214323534822	63	197	12335446877	64	197	13487689407	72	197	15354666452	71	197	15327559212	66	197	112345448689	44	197	11737537023	36	197	11737535296	46
198	543653797362	72	198	4536542456693	78	198	43214323534890	68	198	12335446947	70	198	13487689474	67	198	15354666486	34	198	15327559288	76	198	112345448781	92	198	11737537101	78	198	11737535364	68
199	543653797424	62	199	4536542456759	66	199	43214323534949	59	199	12335447000	53	199	13487689534	60	199	15354666524	38	199	15327559354	66	199	112345448852	71	199	11737537142	41	199	11737535418	54
200	543653797470	46	200	4536542456833	74	200	43214323535013	64	200	12335447069	69	200	13487689576	42	200	15354666589	65	200	15327559419	65	200	112345448887	35	200	11737537188	46	200	11737535457	39
201	543653797505	35	201	4536542456874	41	201	43214323535071	58	201	12335447125	56	201	13487689627	51	201	15354666623	34	201	15327559465	46	201	112345448924	37	201	11737537248	60	201	11737535518	61
202	543653797565	60	202	4536542456950	76	202	43214323535122	51	202	12335447197	72	202	13487689681	54	202	15354666687	64	202	15327559533	68	202	112345448969	45	202	11737537300	52	202	11737535593	75
203	543653797635	70	203	4536542456999	49	203	43214323535165	43	203	12335447242	45	203	13487689717	36	203	15354666755	68	203	15327559569	36	203	112345449035	66	203	11737537372	72	203	11737535637	44
204	543653797670	35	204	4536542457073	74	204	43214323535241	76	204	12335447312	70	204	13487689775	58	204	15354666819	64	204	15327559608	39	204	112345449109	74	204	11737537431	59	204	11737535703	66
205	543653797740	70	205	4536542457145	72	205	43214323535282	41	205	12335447377	65	205	13487689813	38	205	15354666855	36	205	15327559657	49	205	112345449186	77	205	11737537468	37	205	11737535744	41
206	543653797799	59	206	4536542457201	56	206	43214323535325	43	206	12335447447	70	206	13487689872	59	206	15354666930	75	206	15327559723	66	206	112345449273	87	206	11737537519	51	206	11737535786	42
207	543653797840	41	207	4536542457277	76	207	43214323535384	59	207	12335447501	54	207	13487689943	71	207	15354667001	71	207	15327559773	50	207	112345449324	51	207	11737537614	95	207	11737535826	40
208	543653797915	75	208	4536542457351	74	208	43214323535429	45	208	12335447551	50	208	13487690019	76	208	15354667040	39	208	15327559819	46	208	112345449417	93	208	11737537711	97	208	11737535868	42
209	543653797961	46	209	4536542457388	37	209	43214323535502	73	209	12335447624	73	209	13487690053	34	209	15354667074	34	209	15327559896	77	209	112345449462	45	209	11737537767	56	209	11737535910	42
210	543653798000	39	210	4536542457463	75	210	43214323535570	68	210	12335447697	73	210	13487690112	59	210	15354667111	37	210	15327559957	61	210	112345449553	91	210	11737537831	64	210	11737535943	33
211	543653798044	44	211	4536542457498	35	211	43214323535623	53	211	12335447768	71	211	13487690150	38	211	15354667151	40	211	15327559991	34	211	112345449619	66	211	11737537909	78	211	11737536004	61
212	543653798087	43	212	4536542457553	55	212	43214323535661	38	212	12335447802	34	212	13487690213	63	212	15354667212	61	212	15327560036	45	212	112345449680	61	212	11737538002	93	212	11737536067	63
213	543653798128	41	213	4536542457626	73	213	43214323535711	50	213	12335447855	53	213	13487690269	56	213	15354667266	54	213	15327560091	55	213	112345449764	84	213	11737538085	83	213	11737536141	74
214	543653798199	71	214	4536542457700	74	214	43214323535786	75	214	12335447929	74	214	13487690305	36	214	15354667331	65	214	15327560159	68	214	112345449815	51	214	11737538141	56	214	11737536217	76
215	543653798248	49	215	4536542457744	44	215	43214323535834	48	215	12335447992	63	215	13487690356	51	215	15354667373	42	215	15327560199	40	215	112345449853	38	215	11737538199	58	215	11737536253	36
216	543653798283	35	216	4536542457818	74	216	43214323535910	76	216	12335448043	51	216	13487690403	47	216	15354667418	45	216	15327560247	48	216	112345449942	89	216	11737538274	75	216	11737536314	61
217	543653798352	69	217	4536542457880	62	217	43214323535948	38	217	12335448093	50	217	13487690481	78	217	15354667491	73	217	15327560322	75	217	112345449990	48	217	11737538344	70	217	11737536386	72
218	543653798398	46	218	4536542457945	65	218	43214323535989	41	218	12335448161	68	218	13487690550	69	218	15354667547	56	218	15327560380	58	218	112345450060	70	218	11737538429	85	218	11737536425	39
219	543653798451	53	219	4536542458009	64	219	43214323536036	47	219	12335448205	44	219	13487690612	62	219	15354667625	78	219	15327560428	48	219	112345450117	57	219	11737538511	82	219	11737536481	56
220	543653798506	55	220	4536542458073	64	220	43214323536111	75	220	12335448278	73	220	13487690673	61	220	15354667696	71	220	15327560485	57	220	112345450213	96	220	11737538567	56	220	11737536524	43
221	543653798572	66	221	4536542458137	64	221	43214323536189	78	221	12335448327	49	221	13487690728	55	221	15354667759	63	221	15327560544	59	221	112345450307	94	221	11737538658	91	221	11737536567	43
222	543653798616	44	222	4536542458213	76	222	43214323536240	51	222	12335448362	35	222	13487690767	39	222	15354667802	43	222	15327560589	45	222	112345450386	79	222	11737538712	54	222	11737536604	37
223	543653798663	47	223	4536542458258	45	223	43214323536301	61	223	12335448407	45	223	13487690830	63	223	15354667847	45	223	15327560633	44	223	112345450483	97	223	11737538764	52	223	11737536646	42
224	543653798711	48	224	4536542458330	72	224	43214323536350	49	224	12335448478	71	224	13487690893	63	224	15354667916	69	224	15327560682	49	224	112345450567	84	224	11737538824	60	224	11737536714	68
225	543653798778	67	225	4536542458369	39	225	43214323536384	34	225	12335448523	45	225	13487690934	41	225	15354667962	46	225	15327560751	69	225	112345450632	65	225	11737538883	59	225	11737536760	46
226	543653798840	62	226	4536542458447	78	226	43214323536453	69	226	12335448594	71	226	13487691012	78	226	15354668036	74	226	15327560820	69	226	112345450713	81	226	11737538982	99	226	11737536838	78
227	543653798875	35	227	4536542458509	62	227	43214323536497	44	227	12335448658	64	227	13487691071	59	227	15354668103	67	227	15327560857	37	227	112345450785	72	227	11737539072	90	227	11737536888	50
228	543653798927	52	228	4536542458586	77	228	43214323536556	59	228	12335448708	50	228	13487691147	76	228	15354668178	75	228	15327560910	53	228	112345450824	39	228	11737539114	42	228	11737536929	41
229	543653798977	50	229	4536542458641	55	229	43214323536608	52	229	12335448772	64	229	13487691185	38	229	15354668251	73	229	15327560973	63	229	112345450930	106	229	11737539156	42	229	11737536991	62
230	543653799031	54	230	4536542458720	79	230	43214323536667	59	230	12335448817	45	230	13487691262	77	230	15354668300	49	230	15327561026	53	230	112345451025	95	230	11737539223	67	230	11737537061	70
231	543653799072	41	231	4536542458764	44	231	43214323536703	36	231	12335448887	70	231	13487691313	51	231	15354668375	75	231	15327561072	46	231	112345451123	98	231	11737539299	76	231	11737537092	31
232	543653799110	38	232	4536542458820	56	232	43214323536755	52	232	12335448925	38	232	13487691364	51	232	15354668436	61	232	15327561111	39	232	112345451158	35	232	11737539353	54	232	11737537164	72
233	543653799146	36	233	4536542458865	45	233	43214323536815	60	233	12335448977	52	233	13487691422	58	233	15354668503	67	233	15327561163	52	233	112345451210	52	233	11737539389	36	233	11737537207	43
234	543653799204	58	234	4536542458933	68	234	43214323536858	43	234	12335449053	76	234	13487691490	68	234	15354668549	46	234	15327561225	62	234	112345451273	63	234	11737539459	70	234	11737537256	49
235	543653799267	63	235	4536542458971	38	235	43214323536915	57	235	12335449118	65	235	13487691565	75	235	15354668600	51	235	15327561285	60	235	112345451365	92	235	11737539528	69	235	11737537311	55
236	543653799315	48	236	4536542459010	39	236	43214323536961	46	236	12335449192	74	236	13487691615	50	236	15354668677	77	236	15327561338	53	236	112345451410	45	236	11737539599	71	236	11737537352	41
237	543653799373	58	237	4536542459051	41	237	43214323537038	77	237	12335449253	61	237	13487691669	54	237	15354668717	40	237	15327561400	62	237	112345451484	74	237	11737539692	93	237	11737537389	37
238	543653799431	58	238	4536542459089	38	238	43214323537092	54	238	12335449306	53	238	13487691711	42	238	15354668790	73	238	15327561469	69	238	112345451589	105	238	11737539749	57	238	11737537468	79
239	543653799499	68	239	4536542459160	71	239	43214323537160	68	239	12335449344	38	239	13487691762	51	239	15354668867	77	239	15327561515	46	239	112345451632	43	239	11737539782	33	239	11737537528	60
240	543653799548	49	240	4536542459195	35	240	43214323537205	45	240	12335449394	50	240	13487691807	45	240	15354668903	36	240	15327561558	43	240	112345451722	90	240	11737539866	84	240	11737537566	38
241	543653799602	54	241	4536542459235	40	241	43214323537275	70	241	12335449462	68	241	13487691877	70	241	15354668945	42	241	15327561603	45	241	112345451779	57	241	11737539935	69	241	11737537632	66
242	543653799666	64	242	4536542459310	75	242	43214323537330	55	242	12335449522	60	242	13487691937	60	242	15354668981	36	242	15327561638	35	242	112345451818	39	242	11737540000	65	242	11737537690	58
243	543653799736	70	243	4536542459385	75	243	43214323537374	44	243	12335449565	43	243	13487692008	71	243	15354669017	36	243	15327561697	59	243	112345451905	87	243	11737540075	75	243	11737537746	56
244	543653799773	37	244	4536542459443	58	244	43214323537440	66	244	12335449603	38	244	13487692069	61	244	15354669075	58	244	15327561771	74	244	112345451975	70	244	11737540122	47	244	11737537793	47
245	543653799818	45	245	4536542459511	68	245	43214323537487	47	245	12335449646	43	245	13487692139	70	245	15354669128	53	245	15327561811	40	245	112345452066	91	245	11737540208	86	245	11737537835	42
246	543653799884	66	246	4536542459563	52	246	43214323537547	60	246	12335449702	56	246	13487692196	57	246	15354669207	79	246	15327561885	74	246	112345452146	80	246	11737540250	42	246	11737537871	36
247	543653799931	47	247	4536542459624	61	247	43214323537626	79	247	12335449751	49	247	13487692240	44	247	15354669272	65	247	15327561959	74	247	112345452250	104	247	11737540349	99	247	11737537905	34
248	543653800003	72	248	4536542459692	68	248	43214323537680	54	248	12335449789	38	248	13487692291	51	248	15354669326	54	248	15327562020	61	248	112345452337	87	248	11737540448	99	248	11737537984	79
249	543653800042	39	249	4536542459754	62	249	43214323537753	73	249	12335449830	41	249	13487692343	52	249	15354669377	51	249	15327562093	73	249	112345452410	73	249	11737540493	45	249	11737538016	32
250	543653800114	72	250	4536542459795	41	250	43214323537816	63	250	12335449865	35	250	13487692384	41	250	15354669420	43	250	15327562142	49	250	112345452463	53	250	11737540563	70	250	11737538066	50
251	543653800151	37	251	4536542459868	73	251	43214323537859	43	251	12335449915	50	251	13487692426	42	251	15354669499	79	251	15327562179	37	251	112345452503	40	251	11737540600	37	251	11737538105	39
252	543653800216	65	252	4536542459920	52	252	43214323537922	63	252	12335449981	66	252	13487692498	72	252	15354669537	38	252	15327562256	77	252	112345452554	51	252	11737540649	49	252	11737538179	74
253	543653800285	69	253	4536542459969	49	253	43214323537971	49	253	12335450050	69	253	13487692549	51	253	15354669591	54	253	15327562314	58	253	112345452662	108	253	11737540681	32	253	11737538233	54
254	543653800325	40	254	4536542460031	62	254	43214323538030	59	254	12335450112	62	254	13487692597	48	254	15354669639	48	254	15327562371	57	254	112345452740	78	254	11737540719	38	254	11737538264	31
255	543653800393	68	255	4536542460094	63	255	43214323538066	36	255	12335450165	53	255	13487692642	45	255	15354669674	35	255	15327562438	67	255	112345452775	35	255	11737540780	61	255	11737538306	42
256	543653800432	39	256	4536542460144	50	256	43214323538110	44	256	12335450216	51	256	13487692703	61	256	15354669736	62	256	15327562489	51	256	112345452865	90	256	11737540825	45	256	11737538381	75
257	543653800482	50	257	4536542460206	62	257	43214323538177	67	257	12335450264	48	257	13487692767	64	257	15354669774	38	257	15327562562	73	257	112345452921	56	257	11737540904	79	257	11737538414	33
258	543653800526	44	258	4536542460260	54	258	43214323538228	51	258	12335450334	70	258	13487692832	65	258	15354669814	40	258	15327562634	72	258	112345453001	80	258	11737540964	60	258	11737538484	70
259	543653800601	75	259	4536542460329	69	259	43214323538307	79	259	12335450405	71	259	13487692878	46	259	15354669874	60	259	15327562706	72	259	112345453041	40	259	11737541002	38	259	11737538554	70
260	543653800636	35	260	4536542460401	72	260	43214323538369	62	260	12335450470	65	260	13487692922	44	260	15354669932	58	260	15327562776	70	260	112345453137	96	260	11737541042	40	260	11737538626	72
261	543653800696	60	261	4536542460435	34	261	43214323538420	51	261	12335450523	53	261	13487692970	48	261	15354670009	77	261	15327562811	35	261	112345453187	50	261	11737541138	96	261	11737538692	66
262	543653800754	58	262	4536542460499	64	262	43214323538477	57	262	12335450587	64	262	13487693019	49	262	15354670043	34	262	15327562859	48	262	112345453266	79	262	11737541226	88	262	11737538769	77
263	543653800828	74	263	4536542460554	55	263	43214323538547	70	263	12335450626	39	263	13487693057	38	263	15354670100	57	263	15327562936	77	263	112345453304	38	263	11737541263	37	263	11737538803	34
264	543653800872	44	264	4536542460610	56	264	43214323538625	78	264	12335450691	65	264	13487693133	76	264	15354670135	35	264	15327562985	49	264	112345453347	43	264	11737541306	43	264	11737538853	50
265	543653800937	65	265	4536542460689	79	265	43214323538696	71	265	12335450755	64	265	13487693196	63	265	15354670211	76	265	15327563040	55	265	112345453395	48	265	11737541390	84	265	11737538898	45
266	543653800974	37	266	4536542460740	51	266	43214323538738	42	266	12335450820	65	266	13487693271	75	266	15354670258	47	266	15327563107	67	266	112345453468	73	266	11737541487	97	266	11737538975	77
267	543653801010	36	267	4536542460775	35	267	43214323538807	69	267	12335450894	74	267	13487693317	46	267	15354670327	69	267	15327563158	51	267	112345453564	96	267	11737541540	53	267	11737539008	33
268	543653801084	74	268	4536542460809	34	268	43214323538877	70	268	12335450958	64	268	13487693360	43	268	15354670381	54	268	15327563213	55	268	112345453634	70	268	11737541618	78	268	11737539076	68
269	543653801148	64	269	4536542460843	34	269	43214323538913	36	269	12335451013	55	269	13487693417	57	269	15354670455	74	269	15327563292	79	269	112345453709	75	269	11737541687	69	269	11737539107	31
270	543653801193	45	270	4536542460911	68	270	43214323538978	65	270	12335451054	41	270	13487693482	65	270	15354670525	70	270	15327563338	46	270	112345453788	79	270	11737541780	93	270	11737539178	71
271	543653801256	63	271	4536542460960	49	271	43214323539032	54	271	12335451128	74	271	13487693532	50	271	15354670579	54	271	15327563379	41	271	112345453842	54	271	11737541832	52	271	11737539244	66
272	543653801300	44	272	4536542460998	38	272	43214323539081	49	272	12335451182	54	272	13487693591	59	272	15354670639	60	272	15327563456	77	272	112345453933	91	272	11737541902	70	272	11737539305	61
273	543653801348	48	273	4536542461048	50	273	43214323539153	72	273	12335451249	67	273	13487693636	45	273	15354670709	70	273	15327563531	75	273	112345454008	75	273	11737541978	76	273	11737539342	37
274	543653801420	72	274	4536542461106	58	274	43214323539192	39	274	12335451318	69	274	13487693697	61	274	15354670765	56	274	15327563588	57	274	112345454048	40	274	11737542025	47	274	11737539392	50
275	543653801464	44	275	4536542461151	45	275	43214323539269	77	275	12335451359	41	275	13487693747	50	275	15354670805	40	275	15327563644	56	275	112345454087	39	275	11737542063	38	275	11737539435	43
276	543653801516	52	276	4536542461228	77	276	43214323539339	70	276	12335451398	39	276	13487693820	73	276	15354670874	69	276	15327563717	73	276	112345454167	80	276	11737542124	61	276	11737539472	37
277	543653801571	55	277	4536542461266	38	277	43214323539395	56	277	12335451466	68	277	13487693881	61	277	15354670948	74	277	15327563795	78	277	112345454208	41	277	11737542181	57	277	11737539530	58
278	543653801643	72	278	4536542461319	53	278	43214323539474	79	278	12335451515	49	278	13487693947	66	278	15354671006	58	278	15327563830	35	278	112345454301	93	278	11737542226	45	278	11737539587	57
279	543653801715	72	279	4536542461375	56	279	43214323539522	48	279	12335451576	61	279	13487693999	52	279	15354671069	63	279	15327563901	71	279	112345454393	92	279	11737542314	88	279	11737539662	75
280	543653801761	46	280	4536542461438	63	280	43214323539558	36	280	12335451654	78	280	13487694063	64	280	15354671119	50	280	15327563963	62	280	112345454439	46	280	11737542370	56	280	11737539699	37
281	543653801799	38	281	4536542461509	71	281	43214323539610	52	281	12335451691	37	281	13487694098	35	281	15354671164	45	281	15327564003	40	281	112345454534	95	281	11737542409	39	281	11737539731	32
282	543653801848	49	282	4536542461579	70	282	43214323539655	45	282	12335451756	65	282	13487694176	78	282	15354671233	69	282	15327564069	66	282	112345454631	97	282	11737542499	90	282	11737539768	37
283	543653801900	52	283	4536542461647	68	283	43214323539734	79	283	12335451795	39	283	13487694249	73	283	15354671270	37	283	15327564138	69	283	112345454672	41	283	11737542579	80	283	11737539833	65
284	543653801937	37	284	4536542461709	62	284	43214323539792	58	284	12335451842	47	284	13487694317	68	284	15354671305	35	284	15327564210	72	284	112345454752	80	284	11737542673	94	284	11737539899	66
285	543653801990	53	285	4536542461762	53	285	43214323539827	35	285	12335451882	40	285	13487694384	67	285	15354671382	77	285	15327564266	56	285	112345454815	63	285	11737542755	82	285	11737539969	70
286	543653802033	43	286	4536542461838	76	286	43214323539901	74	286	12335451947	65	286	13487694438	54	286	15354671449	67	286	15327564325	59	286	112345454914	99	286	11737542840	85	286	11737540036	67
287	543653802102	69	287	4536542461883	45	287	43214323539949	48	287	12335452017	70	287	13487694506	68	287	15354671525	76	287	15327564388	63	287	112345455011	97	287	11737542932	92	287	11737540110	74
288	543653802146	44	288	4536542461960	77	288	43214323539996	47	288	12335452082	65	288	13487694557	51	288	15354671561	36	288	15327564453	65	288	112345455083	72	288	11737542992	60	288	11737540167	57
289	543653802200	54	289	4536542461999	39	289	43214323540043	47	289	12335452121	39	289	13487694607	50	289	15354671616	55	289	15327564525	72	289	112345455162	79	289	11737543077	85	289	11737540210	43
290	543653802255	55	290	4536542462044	45	290	43214323540091	48	290	12335452198	77	290	13487694679	72	290	15354671691	75	290	15327564589	64	290	112345455244	82	290	11737543176	99	290	11737540243	33
291	543653802316	61	291	4536542462085	41	291	43214323540126	35	291	12335452256	58	291	13487694717	38	291	15354671743	52	291	15327564638	49	291	112345455308	64	291	11737543208	32	291	11737540276	33
292	543653802364	48	292	4536542462162	77	292	43214323540175	49	292	12335452305	49	292	13487694792	75	292	15354671798	55	292	15327564712	74	292	112345455387	79	292	11737543283	75	292	11737540342	66
293	543653802411	47	293	4536542462241	79	293	43214323540235	60	293	12335452359	54	293	13487694854	62	293	15354671875	77	293	15327564756	44	293	112345455463	76	293	11737543324	41	293	11737540414	72
294	543653802454	43	294	4536542462291	50	294	43214323540304	69	294	12335452400	41	294	13487694927	73	294	15354671909	34	294	15327564834	78	294	112345455559	96	294	11737543370	46	294	11737540448	34
295	543653802499	45	295	4536542462352	61	295	43214323540361	57	295	12335452443	43	295	13487694962	35	295	15354671987	78	295	15327564899	65	295	112345455608	49	295	11737543452	82	295	11737540524	76
296	543653802550	51	296	4536542462405	53	296	43214323540420	59	296	12335452484	41	296	13487695033	71	296	15354672050	63	296	15327564947	48	296	112345455669	61	296	11737543494	42	296	11737540573	49
297	543653802601	51	297	4536542462477	72	297	43214323540490	70	297	12335452560	76	297	13487695102	69	297	15354672099	49	297	15327565024	77	297	112345455717	48	297	11737543591	97	297	11737540607	34
298	543653802650	49	298	4536542462545	68	298	43214323540524	34	298	12335452628	68	298	13487695179	77	298	15354672154	55	298	15327565073	49	298	112345455759	42	298	11737543649	58	298	11737540679	72
299	543653802695	45	299	4536542462602	57	299	43214323540563	39	299	12335452707	79	299	13487695245	66	299	15354672200	46	299	15327565112	39	299	112345455797	38	299	11737543729	80	299	11737540735	56
300	543653802754	59	300	4536542462668	66	300	43214323540629	66	300	12335452782	75	300	13487695293	48	300	15354672235	35	300	15327565158	46	300	112345455838	41	300	11737543768	39	300	11737540783	48
301	543653802805	51	301	4536542462743	75	301	43214323540674	45	301	12335452860	78	301	13487695365	72	301	15354672281	46	301	15327565204	46	301	112345455905	67	301	11737543832	64	301	11737540818	35
302	543653802855	50	302	4536542462797	54	302	43214323540753	79	302	12335452906	46	302	13487695419	54	302	15354672351	70	302	15327565261	57	302	112345455991	86	302	11737543874	42	302	11737540864	46
303	543653802906	51	303	4536542462863	66	303	43214323540812	59	303	12335452962	56	303	13487695473	54	303	15354672404	53	303	15327565316	55	303	112345456091	100	303	11737543919	45	303	11737540905	41
304	543653802970	64	304	4536542462927	64	304	43214323540867	55	304	12335453032	70	304	13487695542	69	304	15354672454	50	304	15327565363	47	304	112345456156	65	304	11737544018	99	304	11737540976	71
305	543653803030	60	305	4536542462963	36	305	43214323540924	57	305	12335453068	36	305	13487695613	71	305	15354672507	53	305	15327565427	64	305	112345456213	57	305	11737544071	53	305	11737541033	57
306	543653803092	62	306	4536542463013	50	306	43214323540974	50	306	12335453139	71	306	13487695673	60	306	15354672545	38	306	15327565488	61	306	112345456264	51	306	11737544149	78	306	11737541073	40
307	543653803127	35	307	4536542463054	41	307	43214323541035	61	307	12335453215	76	307	13487695721	48	307	15354672600	55	307	15327565542	54	307	112345456304	40	307	11737544205	56	307	11737541114	41
308	543653803173	46	308	4536542463133	79	308	43214323541074	39	308	12335453249	34	308	13487695775	54	308	15354672646	46	308	15327565596	54	308	112345456376	72	308	11737544299	94	308	11737541153	39
309	543653803243	70	309	4536542463181	48	309	43214323541118	44	309	12335453326	77	309	13487695815	40	309	15354672724	78	309	15327565650	54	309	112345456482	106	309	11737544373	74	309	11737541203	50
310	543653803279	36	310	4536542463239	58	310	43214323541176	58	310	12335453384	58	310	13487695864	49	310	15354672792	68	310	15327565720	70	310	112345456529	47	310	11737544451	78	310	11737541235	32
311	543653803350	71	311	4536542463316	77	311	43214323541239	63	311	12335453435	51	311	13487695931	67	311	15354672868	76	311	15327565782	62	311	112345456597	68	311	11737544484	33	311	11737541296	61
312	543653803411	61	312	4536542463383	67	312	43214323541290	51	312	12335453492	57	312	13487695969	38	312	15354672923	55	312	15327565825	43	312	112345456651	54	312	11737544556	72	312	11737541337	41
313	543653803456	45	313	4536542463453	70	313	43214323541369	79	313	12335453545	53	313	13487696042	73	313	15354672989	66	313	15327565879	54	313	112345456728	77	313	11737544612	56	313	11737541411	74
314	543653803505	49	314	4536542463524	71	314	43214323541414	45	314	12335453590	45	314	13487696109	67	314	15354673051	62	314	15327565939	60	314	112345456779	51	314	11737544693	81	314	11737541479	68
315	543653803575	70	315	4536542463597	73	315	43214323541483	69	315	12335453647	57	315	13487696153	44	315	15354673108	57	315	15327566018	79	315	112345456849	70	315	11737544754	61	315	11737541531	52
316	543653803610	35	316	4536542463663	66	316	43214323541545	62	316	12335453720	73	316	13487696219	66	316	15354673187	79	316	15327566066	48	316	112345456945	96	316	11737544816	62	316	11737541591	60
317	543653803664	54	317	4536542463701	38	317	43214323541583	38	317	12335453760	40	317	13487696260	41	317	15354673259	72	317	15327566124	58	317	112345456985	40	317	11737544852	36	317	11737541640	49
318	543653803702	38	318	4536542463748	47	318	43214323541639	56	318	12335453813	53	318	13487696331	71	318	15354673332	73	318	15327566172	48	318	112345457029	44	318	11737544893	41	318	11737541700	60
319	543653803769	67	319	4536542463787	39	319	43214323541688	49	319	12335453866	53	319	13487696381	50	319	15354673388	56	319	15327566207	35	319	112345457082	53	319	11737544989	96	319	11737541744	44
320	543653803841	72	320	4536542463863	76	320	43214323541742	54	320	12335453935	69	320	13487696424	43	320	15354673445	57	320	15327566285	78	320	112345457164	82	320	11737545072	83	320	11737541811	67
321	543653803888	47	321	4536542463941	78	321	43214323541812	70	321	12335453972	37	321	13487696502	78	321	15354673520	75	321	15327566342	57	321	112345457227	63	321	11737545168	96	321	11737541877	66
322	543653803928	40	322	4536542464004	63	322	43214323541883	71	322	12335454040	68	322	13487696548	46	322	15354673577	57	322	15327566414	72	322	112345457335	108	322	11737545228	60	322	11737541938	61
323	543653803968	40	323	4536542464045	41	323	43214323541947	64	323	12335454116	76	323	13487696607	59	323	15354673651	74	323	15327566475	61	323	112345457387	52	323	11737545264	36	323	11737542014	76
324	543653804043	75	324	4536542464099	54	324	43214323542023	76	324	12335454169	53	324	13487696643	36	324	15354673713	62	324	15327566509	34	324	112345457440	53	324	11737545349	85	324	11737542093	79
325	543653804085	42	325	4536542464136	37	325	43214323542074	51	325	12335454246	77	325	13487696716	73	325	15354673777	64	325	15327566577	68	325	112345457515	75	325	11737545409	60	325	11737542156	63
326	543653804150	65	326	4536542464173	37	326	43214323542120	46	326	12335454323	77	326	13487696755	39	326	15354673825	48	326	15327566628	51	326	112345457616	101	326	11737545471	62	326	11737542224	68
327	543653804216	66	327	4536542464244	71	327	43214323542177	57	327	12335454368	45	327	13487696825	70	327	15354673886	61	327	15327566672	44	327	112345457672	56	327	11737545562	91	327	11737542277	53
328	543653804265	49	328	4536542464295	51	328	43214323542243	66	328	12335454413	45	328	13487696901	76	328	15354673956	70	328	15327566729	57	328	112345457717	45	328	11737545637	75	328	11737542353	76
329	543653804315	50	329	4536542464345	50	329	43214323542284	41	329	12335454473	60	329	13487696941	40	329	15354673991	35	329	15327566798	69	329	112345457824	107	329	11737545728	91	329	11737542418	65
330	543653804380	65	330	4536542464387	42	330	43214323542334	50	330	12335454519	46	330	13487697002	61	330	15354674053	62	330	15327566834	36	330	112345457912	88	330	11737545770	42	330	11737542478	60
331	543653804424	44	331	4536542464458	71	331	43214323542412	78	331	12335454553	34	331	13487697043	41	331	15354674101	48	331	15327566889	55	331	112345457989	77	331	11737545863	93	331	11737542554	76
332	543653804464	40	332	4536542464536	78	332	43214323542485	73	332	12335454596	43	332	13487697087	44	332	15354674173	72	332	15327566930	41	332	112345458064	75	332	11737545956	93	332	11737542596	42
333	543653804528	64	333	4536542464584	48	333	43214323542553	68	333	12335454633	37	333	13487697158	71	333	15354674216	43	333	15327566975	45	333	112345458133	69	333	11737546023	67	333	11737542660	64
334	543653804573	45	334	4536542464630	46	334	43214323542615	62	334	12335454672	39	334	13487697198	40	334	15354674274	58	334	15327567048	73	334	112345458201	68	334	11737546082	59	334	11737542738	78
335	543653804644	71	335	4536542464686	56	335	43214323542689	74	335	12335454724	52	335	13487697255	57	335	15354674352	78	335	15327567085	37	335	112345458267	66	335	11737546126	44	335	11737542779	41
336	543653804689	45	336	4536542464747	61	336	43214323542747	58	336	12335454758	34	336	13487697295	40	336	15354674412	60	336	15327567146	61	336	112345458326	59	336	11737546217	91	336	11737542838	59
337	543653804727	38	337	4536542464798	51	337	43214323542821	74	337	12335454829	71	337	13487697334	39	337	15354674476	64	337	15327567216	70	337	112345458363	37	337	11737546286	69	337	11737542888	50
338	543653804779	52	338	4536542464851	53	338	43214323542873	52	338	12335454884	55	338	13487697388	54	338	15354674555	79	338	15327567261	45	338	112345458471	108	338	11737546358	72	338	11737542928	40
339	543653804816	37	339	4536542464928	77	339	43214323542952	79	339	12335454938	54	339	13487697445	57	339	15354674608	53	339	15327567317	56	339	112345458548	77	339	11737546422	64	339	11737543002	74
340	543653804875	59	340	4536542464967	39	340	43214323543001	49	340	12335454998	60	340	13487697519	74	340	15354674670	62	340	15327567358	41	340	112345458639	91	340	11737546456	34	340	11737543059	57
341	543653804919	44	341	4536542465018	51	341	43214323543070	69	341	12335455056	58	341	13487697595	76	341	15354674745	75	341	15327567420	62	341	112345458692	53	341	11737546496	40	341	11737543131	72
342	543653804993	74	342	4536542465076	58	342	43214323543127	57	342	12335455113	57	342	13487697645	50	342	15354674823	78	342	15327567470	50	342	112345458742	50	342	11737546577	81	342	11737543200	69
343	543653805054	61	343	4536542465117	41	343	43214323543192	65	343	12335455152	39	343	13487697717	72	343	15354674887	64	343	15327567519	49	343	112345458838	96	343	11737546627	50	343	11737543231	31
344	543653805101	47	344	4536542465170	53	344	43214323543254	62	344	12335455214	62	344	13487697762	45	344	15354674930	43	344	15327567560	41	344	112345458944	106	344	11737546723	96	344	11737543306	75
345	543653805151	50	345	4536542465214	44	345	43214323543294	40	345	12335455269	55	345	13487697799	37	345	15354674989	59	345	15327567594	34	345	112345459025	81	345	11737546821	98	345	11737543378	72
346	543653805191	40	346	4536542465283	69	346	43214323543361	67	346	12335455312	43	346	13487697870	71	346	15354675066	77	346	15327567651	57	346	112345459124	99	346	11737546856	35	346	11737543421	43
347	543653805227	36	347	4536542465333	50	347	43214323543433	72	347	12335455382	70	347	13487697944	74	347	15354675115	49	347	15327567710	59	347	112345459184	60	347	11737546935	79	347	11737543464	43
348	543653805298	71	348	4536542465406	73	348	43214323543496	63	348	12335455442	60	348	13487697991	47	348	15354675162	47	348	15327567750	40	348	112345459263	79	348	11737547004	69	348	11737543504	40
349	543653805367	69	349	4536542465481	75	349	43214323543530	34	349	12335455486	44	349	13487698048	57	349	15354675227	65	349	15327567803	53	349	112345459308	45	349	11737547070	66	349	11737543562	58
350	543653805430	63	350	4536542465545	64	350	43214323543608	78	350	12335455553	67	350	13487698083	35	350	15354675281	54	350	15327567879	76	350	112345459384	76	350	11737547168	98	350	11737543622	60
351	543653805492	62	351	4536542465585	40	351	43214323543660	52	351	12335455625	72	351	13487698127	44	351	15354675350	69	351	15327567936	57	351	112345459441	57	351	11737547235	67	351	11737543662	40
352	543653805543	51	352	4536542465652	67	352	43214323543714	54	352	12335455686	61	352	13487698168	41	352	15354675426	76	352	15327567999	63	352	112345459543	102	352	11737547277	42	352	11737543701	39
353	543653805618	75	353	4536542465708	56	353	43214323543787	73	353	12335455742	56	353	13487698243	75	353	15354675496	70	353	15327568055	56	353	112345459628	85	353	11737547351	74	353	11737543735	34
354	543653805662	44	354	4536542465779	71	354	43214323543858	71	354	12335455797	55	354	13487698278	35	354	15354675554	58	354	15327568123	68	354	112345459685	57	354	11737547424	73	354	11737543807	72
355	543653805700	38	355	4536542465820	41	355	43214323543916	58	355	12335455859	62	355	13487698327	49	355	15354675606	52	355	15327568188	65	355	112345459784	99	355	11737547478	54	355	11737543874	67
356	543653805756	56	356	4536542465899	79	356	43214323543992	76	356	12335455930	71	356	13487698382	55	356	15354675670	64	356	15327568249	61	356	112345459888	104	356	11737547536	58	356	11737543946	72
357	543653805793	37	357	4536542465944	45	357	43214323544059	67	357	12335455990	60	357	13487698447	65	357	15354675745	75	357	15327568285	36	357	112345459978	90	357	11737547613	77	357	11737543985	39
358	543653805861	68	358	4536542465986	42	358	43214323544136	77	358	12335456024	34	358	13487698492	45	358	15354675807	62	358	15327568341	56	358	112345460085	107	358	11737547667	54	358	11737544049	64
359	543653805926	65	359	4536542466037	51	359	43214323544202	66	359	12335456091	67	359	13487698538	46	359	15354675846	39	359	15327568406	65	359	112345460152	67	359	11737547735	68	359	11737544080	31
360	543653805964	38	360	4536542466071	34	360	43214323544251	49	360	12335456157	66	360	13487698572	34	360	15354675896	50	360	15327568466	60	360	112345460258	106	360	11737547767	32	360	11737544112	32
361	543653806035	71	361	4536542466144	73	361	43214323544306	55	361	12335456198	41	361	13487698630	58	361	15354675943	47	361	15327568527	61	361	112345460312	54	361	11737547842	75	361	11737544172	60
362	543653806102	67	362	4536542466188	44	362	43214323544349	43	362	12335456268	70	362	13487698687	57	362	15354676002	59	362	15327568605	78	362	112345460406	94	362	11737547924	82	362	11737544206	34
363	543653806142	40	363	4536542466262	74	363	43214323544394	45	363	12335456326	58	363	13487698765	78	363	15354676072	70	363	15327568655	50	363	112345460494	88	363	11737548013	89	363	11737544276	70
364	543653806202	60	364	4536542466324	62	364	43214323544468	74	364	12335456392	66	364	13487698804	39	364	15354676147	75	364	15327568703	48	364	112345460594	100	364	11737548081	68	364	11737544354	78
365	543653806274	72	365	4536542466366	42	365	43214323544542	74	365	12335456439	47	365	13487698848	44	365	15354676225	78	365	15327568753	50	365	112345460697	103	365	11737548165	84	365	11737544409	55
366	543653806342	68	366	4536542466409	43	366	43214323544606	64	366	12335456478	39	366	13487698882	34	366	15354676295	70	366	15327568812	59	366	112345460759	62	366	11737548233	68	366	11737544440	31
367	543653806403	61	367	4536542466481	72	367	43214323544669	63	367	12335456532	54	367	13487698957	75	367	15354676362	67	367	15327568859	47	367	112345460865	106	367	11737548285	52	367	11737544507	67
368	543653806454	51	368	4536542466534	53	368	43214323544740	71	368	12335456582	50	368	13487699005	48	368	15354676423	61	368	15327568895	36	368	112345460944	79	368	11737548381	96	368	11737544577	70
369	543653806517	63	369	4536542466568	34	369	43214323544799	59	369	12335456627	45	369	13487699064	59	369	15354676484	61	369	15327568974	79	369	112345461012	68	369	11737548418	37	369	11737544653	76
370	543653806578	61	370	4536542466608	40	370	43214323544840	41	370	12335456664	37	370	13487699139	75	370	15354676540	56	370	15327569021	47	370	112345461081	69	370	11737548463	45	370	11737544708	55
371	543653806632	54	371	4536542466643	35	371	43214323544891	51	371	12335456703	39	371	13487699207	68	371	15354676600	60	371	15327569093	72	371	112345461137	56	371	11737548557	94	371	11737544750	42
372	543653806672	40	372	4536542466715	72	372	43214323544934	43	372	12335456782	79	372	13487699270	63	372	15354676648	48	372	15327569158	65	372	112345461219	82	372	11737548614	57	372	11737544820	70
373	543653806743	71	373	4536542466772	57	373	43214323544981	47	373	12335456859	77	373	13487699326	56	373	15354676688	40	373	15327569232	74	373	112345461282	63	373	11737548673	59	373	11737544888	68
374	543653806805	62	374	4536542466841	69	374	43214323545055	74	374	12335456895	36	374	13487699382	56	374	15354676744	56	374	15327569267	35	374	112345461388	106	374	11737548771	98	374	11737544945	57
375	543653806851	46	375	4536542466890	49	375	43214323545124	69	375	12335456970	75	375	13487699436	54	375	15354676789	45	375	15327569320	53	375	112345461431	43	375	11737548853	82	375	11737544990	45
376	543653806894	43	376	4536542466943	53	376	43214323545190	66	376	12335457031	61	376	13487699489	53	376	15354676853	64	376	15327569372	52	376	112345461512	81	376	11737548892	39	376	11737545049	59
377	543653806932	38	377	4536542467003	60	377	43214323545251	61	377	12335457095	64	377	13487699534	45	377	15354676910	57	377	15327569420	48	377	112345461550	38	377	11737548965	73	377	11737545081	32
378	543653806970	38	378	4536542467051	48	378	43214323545330	79	378	12335457140	45	378	13487699589	55	378	15354676963	53	378	15327569479	59	378	112345461632	82	378	11737549023	58	378	11737545151	70
379	543653807005	35	379	4536542467098	47	379	43214323545378	48	379	12335457186	46	379	13487699642	53	379	15354677016	53	379	15327569518	39	379	112345461732	100	379	11737549102	79	379	11737545191	40
380	543653807058	53	380	4536542467152	54	380	43214323545441	63	380	12335457221	35	380	13487699685	43	380	15354677064	48	380	15327569562	44	380	112345461823	91	380	11737549147	45	380	11737545229	38
381	543653807123	65	381	4536542467186	34	381	43214323545492	51	381	12335457290	69	381	13487699753	68	381	15354677138	74	381	15327569613	51	381	112345461924	101	381	11737549188	41	381	11737545270	41
382	543653807162	39	382	4536542467229	43	382	43214323545552	60	382	12335457365	75	382	13487699787	34	382	15354677184	46	382	15327569675	62	382	112345462025	101	382	11737549273	85	382	11737545323	53
383	543653807230	68	383	4536542467265	36	383	43214323545605	53	383	12335457418	53	383	13487699842	55	383	15354677240	56	383	15327569721	46	383	112345462124	99	383	11737549312	39	383	11737545365	42
384	543653807270	40	384	4536542467326	61	384	43214323545664	59	384	12335457468	50	384	13487699895	53	384	15354677289	49	384	15327569756	35	384	112345462228	104	384	11737549404	92	384	11737545435	70
385	543653807342	72	385	4536542467402	76	385	43214323545731	67	385	12335457541	73	385	13487699941	46	385	15354677367	78	385	15327569804	48	385	112345462312	84	385	11737549445	41	385	11737545480	45
386	543653807379	37	386	4536542467444	42	386	43214323545783	52	386	12335457618	77	386	13487699996	55	386	15354677441	74	386	15327569850	46	386	112345462381	69	386	11737549506	61	386	11737545559	79
387	543653807420	41	387	4536542467507	63	387	43214323545827	44	387	12335457652	34	387	13487700067	71	387	15354677488	47	387	15327569903	53	387	112345462486	105	387	11737549585	79	387	11737545599	40
388	543653807490	70	388	4536542467568	61	388	43214323545880	53	388	12335457718	66	388	13487700112	45	388	15354677542	54	388	15327569952	49	388	112345462536	50	388	11737549634	49	388	11737545673	74
389	543653807532	42	389	4536542467609	41	389	43214323545946	66	389	12335457782	64	389	13487700181	69	389	15354677604	62	389	15327570016	64	389	112345462578	42	389	11737549704	70	389	11737545713	40
390	543653807596	64	390	4536542467652	43	390	43214323546022	76	390	12335457834	52	390	13487700217	36	390	15354677668	64	390	15327570061	45	390	112345462636	58	390	11737549744	40	390	11737545752	39
391	543653807663	67	391	4536542467716	64	391	43214323546101	79	391	12335457905	71	391	13487700267	50	391	15354677715	47	391	15327570097	36	391	112345462744	108	391	11737549819	75	391	11737545804	52
392	543653807737	74	392	4536542467762	46	392	43214323546135	34	392	12335457951	46	392	13487700344	77	392	15354677769	54	392	15327570144	47	392	112345462812	68	392	11737549917	98	392	11737545857	53
393	543653807773	36	393	4536542467833	71	393	43214323546188	53	393	12335457999	48	393	13487700392	48	393	15354677845	76	393	15327570180	36	393	112345462861	49	393	11737549953	36	393	11737545902	45
394	543653807817	44	394	4536542467879	46	394	43214323546246	58	394	12335458047	48	394	13487700468	76	394	15354677899	54	394	15327570220	40	394	112345462946	85	394	11737550048	95	394	11737545978	76
395	543653807872	55	395	4536542467937	58	395	43214323546280	34	395	12335458093	46	395	13487700527	59	395	15354677947	48	395	15327570279	59	395	112345463027	81	395	11737550141	93	395	11737546057	79
396	543653807931	59	396	4536542468014	77	396	43214323546351	71	396	12335458156	63	396	13487700605	78	396	15354678004	57	396	15327570319	40	396	112345463106	79	396	11737550232	91	396	11737546099	42
397	543653808002	71	397	4536542468087	73	397	43214323546411	60	397	12335458200	44	397	13487700678	73	397	15354678054	50	397	15327570379	60	397	112345463189	83	397	11737550325	93	397	11737546132	33
398	543653808075	73	398	4536542468134	47	398	43214323546449	38	398	12335458249	49	398	13487700746	68	398	15354678116	62	398	15327570421	42	398	112345463263	74	398	11737550413	88	398	11737546164	32
399	543653808142	67	399	4536542468173	39	399	43214323546487	38	399	12335458289	40	399	13487700823	77	399	15354678194	78	399	15327570456	35	399	112345463346	83	399	11737550473	60	399	11737546240	76
400	543653808185	43	400	4536542468231	58	400	43214323546527	40	400	12335458342	53	400	13487700857	34	400	15354678251	57	400	15327570492	36	400	112345463411	65	400	11737550510	37	400	11737546271	31
401	543653808258	73	401	4536542468281	50	401	43214323546595	68	401	12335458402	60	401	13487700926	69	401	15354678322	71	401	15327570563	71	401	112345463473	62	401	11737550562	52	401	11737546327	56
402	543653808298	40	402	4536542468318	37	402	43214323546659	64	402	12335458464	62	402	13487700974	48	402	15354678363	41	402	15327570608	45	402	112345463562	89	402	11737550596	34	402	11737546391	64
403	543653808346	48	403	4536542468368	50	403	43214323546733	74	403	12335458531	67	403	13487701041	67	403	15354678441	78	403	15327570677	69	403	112345463598	36	403	11737550637	41	403	11737546452	61
404	543653808420	74	404	4536542468424	56	404	43214323546795	62	404	12335458595	64	404	13487701075	34	404	15354678516	75	404	15327570729	52	404	112345463671	73	404	11737550704	67	404	11737546493	41
405	543653808477	57	405	4536542468481	57	405	43214323546861	66	405	12335458664	69	405	13487701130	55	405	15354678557	41	405	15327570804	75	405	112345463757	86	405	11737550752	48	405	11737546565	72
406	543653808539	62	406	4536542468516	35	406	43214323546919	58	406	12335458713	49	406	13487701169	39	406	15354678632	75	406	15327570844	40	406	112345463807	50	406	11737550847	95	406	11737546612	47
407	543653808586	47	407	4536542468576	60	407	43214323546984	65	407	12335458789	76	407	13487701245	76	407	15354678686	54	407	15327570895	51	407	112345463886	79	407	11737550897	50	407	11737546644	32
408	543653808641	55	408	4536542468611	35	408	43214323547026	42	408	12335458837	48	408	13487701311	66	408	15354678728	42	408	15327570940	45	408	112345463959	73	408	11737550940	43	408	11737546712	68
409	543653808713	72	409	4536542468680	69	409	43214323547104	78	409	12335458887	50	409	13487701388	77	409	15354678798	70	409	15327570979	39	409	112345464048	89	409	11737550989	49	409	11737546750	38
410	543653808757	44	410	4536542468755	75	410	43214323547177	73	410	12335458925	38	410	13487701458	70	410	15354678849	51	410	15327571023	44	410	112345464146	98	410	11737551072	83	410	11737546806	56
411	543653808823	66	411	4536542468804	49	411	43214323547251	74	411	12335459004	79	411	13487701496	38	411	15354678890	41	411	15327571097	74	411	112345464218	72	411	11737551132	60	411	11737546883	77
412	543653808894	71	412	4536542468840	36	412	43214323547313	62	412	12335459051	47	412	13487701551	55	412	15354678951	61	412	15327571157	60	412	112345464270	52	412	11737551214	82	412	11737546941	58
413	543653808950	56	413	4536542468877	37	413	43214323547386	73	413	12335459098	47	413	13487701589	38	413	15354679004	53	413	15327571235	78	413	112345464341	71	413	11737551283	69	413	11737546986	45
414	543653808990	40	414	4536542468951	74	414	43214323547465	79	414	12335459156	58	414	13487701648	59	414	15354679043	39	414	15327571290	55	414	112345464398	57	414	11737551315	32	414	11737547054	68
415	543653809035	45	415	4536542469003	52	415	43214323547528	63	415	12335459203	47	415	13487701715	67	415	15354679089	46	415	15327571333	43	415	112345464483	85	415	11737551348	33	415	11737547116	62
416	543653809108	73	416	4536542469079	76	416	43214323547583	55	416	12335459272	69	416	13487701761	46	416	15354679136	47	416	15327571400	67	416	112345464582	99	416	11737551442	94	416	11737547172	56
417	543653809147	39	417	4536542469142	63	417	43214323547635	52	417	12335459322	50	417	13487701825	64	417	15354679212	76	417	15327571464	64	417	112345464632	50	417	11737551493	51	417	11737547230	58
418	543653809211	64	418	4536542469180	38	418	43214323547698	63	418	12335459387	65	418	13487701871	46	418	15354679288	76	418	15327571526	62	418	112345464710	78	418	11737551563	70	418	11737547282	52
419	543653809277	66	419	4536542469241	61	419	43214323547758	60	419	12335459459	72	419	13487701921	50	419	15354679358	70	419	15327571587	61	419	112345464771	61	419	11737551633	70	419	11737547334	52
420	543653809326	49	420	4536542469315	74	420	43214323547832	74	420	12335459535	76	420	13487701999	78	420	15354679422	64	420	15327571659	72	420	112345464860	89	420	11737551711	78	420	11737547376	42
421	543653809380	54	421	4536542469355	40	421	43214323547874	42	421	12335459606	71	421	13487702059	60	421	15354679500	78	421	15327571705	46	421	112345464960	100	421	11737551754	43	421	11737547409	33
422	543653809444	64	422	4536542469410	55	422	43214323547947	73	422	12335459672	66	422	13487702131	72	422	15354679574	74	422	15327571748	43	422	112345465014	54	422	11737551802	48	422	11737547465	56
423	543653809498	54	423	4536542469489	79	423	43214323548018	71	423	12335459725	53	423	13487702202	71	423	15354679618	44	423	15327571798	50	423	112345465059	45	423	11737551878	76	423	11737547503	38
424	543653809566	68	424	4536542469534	45	424	43214323548097	79	424	12335459768	43	424	13487702256	54	424	15354679673	55	424	15327571855	57	424	112345465128	69	424	11737551960	82	424	11737547581	78
425	543653809618	52	425	4536542469612	78	425	43214323548174	77	425	12335459847	79	425	13487702300	44	425	15354679738	65	425	15327571891	36	425	112345465164	36	425	11737552033	73	425	11737547628	47
426	543653809687	69	426	4536542469684	72	426	43214323548233	59	426	12335459924	77	426	13487702342	42	426	15354679785	47	426	15327571952	61	426	112345465253	89	426	11737552122	89	426	11737547670	42
427	543653809756	69	427	4536542469743	59	427	43214323548286	53	427	12335459995	71	427	13487702416	74	427	15354679830	45	427	15327572010	58	427	112345465350	97	427	11737552214	92	427	11737547742	72
428	543653809823	67	428	4536542469787	44	428	43214323548339	53	428	12335460046	51	428	13487702465	49	428	15354679901	71	428	15327572086	76	428	112345465433	83	428	11737552282	68	428	11737547801	59
429	543653809891	68	429	4536542469852	65	429	43214323548378	39	429	12335460096	50	429	13487702517	52	429	15354679967	66	429	15327572129	43	429	112345465535	102	429	11737552345	63	429	11737547855	54
430	543653809961	70	430	4536542469901	49	430	43214323548446	68	430	12335460162	66	430	13487702578	61	430	15354680019	52	430	15327572164	35	430	112345465577	42	430	11737552433	88	430	11737547892	37
431	543653810025	64	431	4536542469955	54	431	43214323548509	63	431	12335460234	72	431	13487702643	65	431	15354680069	50	431	15327572214	50	431	112345465623	46	431	11737552485	52	431	11737547944	52
432	543653810063	38	432	4536542470016	61	432	43214323548557	48	432	12335460300	66	432	13487702690	47	432	15354680112	43	432	15327572260	46	432	112345465680	57	432	11737552563	78	432	11737548013	69
433	543653810119	56	433	4536542470053	37	433	43214323548612	55	433	12335460365	65	433	13487702767	77	433	15354680156	44	433	15327572311	51	433	112345465759	79	433	11737552600	37	433	11737548053	40
434	543653810194	75	434	4536542470111	58	434	43214323548653	41	434	12335460418	53	434	13487702839	72	434	15354680229	73	434	15327572389	78	434	112345465811	52	434	11737552649	49	434	11737548124	71
435	543653810269	75	435	4536542470148	37	435	43214323548703	50	435	12335460467	49	435	13487702917	78	435	15354680288	59	435	15327572428	39	435	112345465885	74	435	11737552709	60	435	11737548155	31
436	543653810329	60	436	4536542470184	36	436	43214323548763	60	436	12335460516	49	436	13487702980	63	436	15354680351	63	436	15327572476	48	436	112345465965	80	436	11737552793	84	436	11737548206	51
437	543653810367	38	437	4536542470253	69	437	43214323548834	71	437	12335460579	63	437	13487703025	45	437	15354680419	68	437	15327572513	37	437	112345466017	52	437	11737552857	64	437	11737548250	44
438	543653810419	52	438	4536542470323	70	438	43214323548901	67	438	12335460658	79	438	13487703067	42	438	15354680460	41	438	15327572560	47	438	112345466090	73	438	11737552899	42	438	11737548297	47
439	543653810491	72	439	4536542470400	77	439	43214323548938	37	439	12335460693	35	439	13487703101	34	439	15354680534	74	439	15327572614	54	439	112345466160	70	439	11737552980	81	439	11737548350	53
440	543653810555	64	440	4536542470447	47	440	43214323548995	57	440	12335460772	79	440	13487703150	49	440	15354680585	51	440	15327572652	38	440	112345466196	36	440	11737553044	64	440	11737548416	66
441	543653810603	48	441	4536542470511	64	441	43214323549051	56	441	12335460816	44	441	13487703186	36	441	15354680633	48	441	15327572725	73	441	112345466293	97	441	11737553134	90	441	11737548473	57
442	543653810655	52	442	4536542470553	42	442	43214323549086	35	442	12335460858	42	442	13487703253	67	442	15354680709	76	442	15327572801	76	442	112345466342	49	442	11737553215	81	442	11737548550	77
443	543653810719	64	443	4536542470621	68	443	43214323549152	66	443	12335460918	60	443	13487703328	75	443	15354680770	61	443	15327572857	56	443	112345466450	108	443	11737553271	56	443	11737548595	45
444	543653810792	73	444	4536542470693	72	444	43214323549225	73	444	12335460953	35	444	13487703366	38	444	15354680807	37	444	15327572929	72	444	112345466548	98	444	11737553356	85	444	11737548669	74
445	543653810843	51	445	4536542470745	52	445	43214323549301	76	445	12335460992	39	445	13487703414	48	445	15354680876	69	445	15327572997	68	445	112345466618	70	445	11737553400	44	445	11737548733	64
446	543653810894	51	446	4536542470788	43	446	43214323549340	39	446	12335461031	39	446	13487703450	36	446	15354680936	60	446	15327573063	66	446	112345466671	53	446	11737553456	56	446	11737548765	32
447	543653810960	66	447	4536542470864	76	447	43214323549395	55	447	12335461104	73	447	13487703527	77	447	15354680991	55	447	15327573140	77	447	112345466727	56	447	11737553501	45	447	11737548841	76
448	543653811007	47	448	4536542470906	42	448	43214323549461	66	448	12335461155	51	448	13487703563	36	448	15354681062	71	448	15327573179	39	448	112345466767	40	448	11737553593	92	448	11737548896	55
449	543653811074	67	449	4536542470979	73	449	43214323549526	65	449	12335461189	34	449	13487703601	38	449	15354681131	69	449	15327573234	55	449	112345466842	75	449	11737553674	81	449	11737548971	75
450	543653811134	60	450	4536542471015	36	450	43214323549597	71	450	12335461237	48	450	13487703643	42	450	15354681180	49	450	15327573306	72	450	112345466942	100	450	11737553768	94	450	11737549013	42
451	543653811169	35	451	4536542471055	40	451	43214323549637	40	451	12335461279	42	451	13487703691	48	451	15354681241	61	451	15327573370	64	451	112345467003	61	451	11737553819	51	451	11737549081	68
452	543653811215	46	452	4536542471111	56	452	43214323549702	65	452	12335461348	69	452	13487703732	41	452	15354681277	36	452	15327573448	78	452	112345467088	85	452	11737553869	50	452	11737549135	54
453	543653811283	68	453	4536542471182	71	453	43214323549764	62	453	12335461425	77	453	13487703795	63	453	15354681332	55	453	15327573509	61	453	112345467170	82	453	11737553922	53	453	11737549178	43
454	543653811323	40	454	4536542471254	72	454	43214323549817	53	454	12335461504	79	454	13487703842	47	454	15354681384	52	454	15327573566	57	454	112345467267	97	454	11737553985	63	454	11737549224	46
455	543653811392	69	455	4536542471302	48	455	43214323549877	60	455	12335461557	53	455	13487703879	37	455	15354681463	79	455	15327573626	60	455	112345467327	60	455	11737554071	86	455	11737549288	64
456	543653811466	74	456	4536542471377	75	456	43214323549911	34	456	12335461632	75	456	13487703913	34	456	15354681513	50	456	15327573705	79	456	112345467428	101	456	11737554107	36	456	11737549328	40
457	543653811533	67	457	4536542471422	45	457	43214323549969	58	457	12335461672	40	457	13487703968	55	457	15354681547	34	457	15327573778	73	457	112345467469	41	457	11737554178	71	457	11737549362	34
458	543653811592	59	458	4536542471475	53	458	43214323550016	47	458	12335461727	55	458	13487704040	72	458	15354681581	34	458	15327573844	66	458	112345467528	59	458	11737554241	63	458	11737549422	60
459	543653811627	35	459	4536542471541	66	459	43214323550054	38	459	12335461791	64	459	13487704088	48	459	15354681626	45	459	15327573918	74	459	112345467592	64	459	11737554333	92	459	11737549500	78
460	543653811662	35	460	4536542471584	43	460	43214323550102	48	460	12335461853	62	460	13487704143	55	460	15354681664	38	460	15327573986	68	460	112345467663	71	460	11737554396	63	460	11737549569	69
461	543653811726	64	461	4536542471642	58	461	43214323550175	73	461	12335461919	66	461	13487704177	34	461	15354681708	44	461	15327574062	76	461	112345467763	100	461	11737554467	71	461	11737549601	32
462	543653811797	71	462	4536542471690	48	462	43214323550221	46	462	12335461978	59	462	13487704245	68	462	15354681754	46	462	15327574105	43	462	112345467838	75	462	11737554566	99	462	11737549666	65
463	543653811869	72	463	4536542471756	66	463	43214323550281	60	463	12335462030	52	463	13487704295	50	463	15354681795	41	463	15327574142	37	463	112345467926	88	463	11737554645	79	463	11737549736	70
464	543653811913	44	464	4536542471815	59	464	43214323550359	78	464	12335462103	73	464	13487704360	65	464	15354681846	51	464	15327574177	35	464	112345468007	81	464	11737554704	59	464	11737549802	66
465	543653811983	70	465	4536542471859	44	465	43214323550424	65	465	12335462169	66	465	13487704414	54	465	15354681886	40	465	15327574249	72	465	112345468111	104	465	11737554736	32	465	11737549850	48
466	543653812026	43	466	4536542471913	54	466	43214323550481	57	466	12335462239	70	466	13487704461	47	466	15354681933	47	466	15327574319	70	466	112345468213	102	466	11737554805	69	466	11737549895	45
467	543653812078	52	467	4536542471950	37	467	43214323550552	71	467	12335462278	39	467	13487704520	59	467	15354681969	36	467	15327574392	73	467	112345468259	46	467	11737554901	96	467	11737549970	75
468	543653812128	50	468	4536542472013	63	468	43214323550614	62	468	12335462312	34	468	13487704557	37	468	15354682017	48	468	15327574440	48	468	112345468311	52	468	11737554990	89	468	11737550049	79
469	543653812163	35	469	4536542472063	50	469	43214323550679	65	469	12335462391	79	469	13487704609	52	469	15354682058	41	469	15327574508	68	469	112345468375	64	469	11737555051	61	469	11737550118	69
470	543653812234	71	470	4536542472123	60	470	43214323550720	41	470	12335462455	64	470	13487704646	37	470	15354682114	56	470	15327574552	44	470	112345468481	106	470	11737555108	57	470	11737550184	66
471	543653812276	42	471	4536542472174	51	471	43214323550796	76	471	12335462518	63	471	13487704703	57	471	15354682188	74	471	15327574615	63	471	112345468519	38	471	11737555142	34	471	11737550245	61
472	543653812326	50	472	4536542472246	72	472	43214323550853	57	472	12335462590	72	472	13487704739	36	472	15354682245	57	472	15327574683	68	472	112345468563	44	472	11737555232	90	472	11737550280	35
473	543653812365	39	473	4536542472284	38	473	43214323550895	42	473	12335462657	67	473	13487704794	55	473	15354682302	57	473	15327574732	49	473	112345468660	97	473	11737555322	90	473	11737550354	74
474	543653812438	73	474	4536542472359	75	474	43214323550973	78	474	12335462692	35	474	13487704837	43	474	15354682349	47	474	15327574806	74	474	112345468740	80	474	11737555365	43	474	11737550390	36
475	543653812495	57	475	4536542472399	40	475	43214323551038	65	475	12335462769	77	475	13487704896	59	475	15354682408	59	475	15327574864	58	475	112345468778	38	475	11737555429	64	475	11737550441	51
476	543653812546	51	476	4536542472434	35	476	43214323551079	41	476	12335462818	49	476	13487704974	78	476	15354682455	47	476	15327574927	63	476	112345468829	51	476	11737555517	88	476	11737550516	75
477	543653812581	35	477	4536542472494	60	477	43214323551157	78	477	12335462877	59	477	13487705049	75	477	15354682489	34	477	15327574989	62	477	112345468930	101	477	11737555561	44	477	11737550592	76
478	543653812635	54	478	4536542472529	35	478	43214323551216	59	478	12335462945	68	478	13487705105	56	478	15354682562	73	478	15327575049	60	478	112345469010	80	478	11737555657	96	478	11737550642	50
479	543653812707	72	479	4536542472595	66	479	43214323551278	62	479	12335463017	72	479	13487705148	43	479	15354682600	38	479	15327575109	60	479	112345469089	79	479	11737555742	85	479	11737550714	72
480	543653812778	71	480	4536542472660	65	480	43214323551344	66	480	12335463082	65	480	13487705222	74	480	15354682652	52	480	15327575184	75	480	112345469160	71	480	11737555826	84	480	11737550745	31
481	543653812824	46	481	4536542472739	79	481	43214323551385	41	481	12335463120	38	481	13487705280	58	481	15354682706	54	481	15327575245	61	481	112345469210	50	481	11737555886	60	481	11737550781	36
482	543653812896	72	482	4536542472808	69	482	43214323551419	34	482	12335463162	42	482	13487705341	61	482	15354682761	55	482	15327575294	49	482	112345469280	70	482	11737555971	85	482	11737550837	56
483	543653812947	51	483	4536542472872	64	483	43214323551480	61	483	12335463237	75	483	13487705402	61	483	15354682825	64	483	15327575330	36	483	112345469319	39	483	11737556053	82	483	11737550898	61
484	543653812996	49	484	4536542472939	67	484	43214323551539	59	484	12335463299	62	484	13487705480	78	484	15354682875	50	484	15327575407	77	484	112345469413	94	484	11737556120	67	484	11737550939	41
485	543653813060	64	485	4536542472976	37	485	43214323551608	69	485	12335463373	74	485	13487705532	52	485	15354682933	58	485	15327575476	69	485	112345469502	89	485	11737556199	79	485	11737550973	34
486	543653813123	63	486	4536542473014	38	486	43214323551671	63	486	12335463420	47	486	13487705588	56	486	15354682992	59	486	15327575540	64	486	112345469540	38	486	11737556283	84	486	11737551010	37
487	543653813176	53	487	4536542473066	52	487	43214323551718	47	487	12335463460	40	487	13487705651	63	487	15354683065	73	487	15327575586	46	487	112345469606	66	487	11737556369	86	487	11737551072	62
488	543653813250	74	488	4536542473136	70	488	43214323551768	50	488	12335463528	68	488	13487705726	75	488	15354683128	63	488	15327575644	58	488	112345469655	49	488	11737556410	41	488	11737551106	34
489	543653813288	38	489	4536542473171	35	489	43214323551814	46	489	12335463562	34	489	13487705772	46	489	15354683171	43	489	15327575683	39	489	112345469699	44	489	11737556464	54	489	11737551145	39
490	543653813356	68	490	4536542473211	40	490	43214323551879	65	490	12335463637	75	490	13487705816	44	490	15354683212	41	490	15327575750	67	490	112345469762	63	490	11737556507	43	490	11737551177	32
491	543653813418	62	491	4536542473279	68	491	43214323551919	40	491	12335463682	45	491	13487705875	59	491	15354683280	68	491	15327575819	69	491	112345469822	60	491	11737556584	77	491	11737551248	71
492	543653813456	38	492	4536542473356	77	492	43214323551984	65	492	12335463729	47	492	13487705946	71	492	15354683331	51	492	15327575883	64	492	112345469870	48	492	11737556666	82	492	11737551301	53
493	543653813513	57	493	4536542473391	35	493	43214323552034	50	493	12335463804	75	493	13487706017	71	493	15354683376	45	493	15327575946	63	493	112345469919	49	493	11737556748	82	493	11737551357	56
494	543653813561	48	494	4536542473445	54	494	43214323552098	64	494	12335463880	76	494	13487706058	41	494	15354683438	62	494	15327575981	35	494	112345470004	85	494	11737556799	51	494	11737551396	39
495	543653813622	61	495	4536542473485	40	495	43214323552169	71	495	12335463929	49	495	13487706125	67	495	15354683499	61	495	15327576050	69	495	112345470066	62	495	11737556843	44	495	11737551433	37
496	543653813658	36	496	4536542473522	37	496	43214323552224	55	496	12335463975	46	496	13487706185	60	496	15354683549	50	496	15327576086	36	496	112345470118	52	496	11737556907	64	496	11737551507	74
497	543653813715	57	497	4536542473566	44	497	43214323552284	60	497	12335464044	69	497	13487706227	42	497	15354683626	77	497	15327576140	54	497	112345470211	93	497	11737556992	85	497	11737551577	70
498	543653813752	37	498	4536542473618	52	498	43214323552341	57	498	12335464082	38	498	13487706262	35	498	15354683668	42	498	15327576207	67	498	112345470270	59	498	11737557084	92	498	11737551637	60
499	543653813804	52	499	4536542473675	57	499	43214323552413	72	499	12335464150	68	499	13487706306	44	499	15354683710	42	499	15327576283	76	499	112345470379	109	499	11737557144	60	499	11737551673	36
500	543653813851	47	500	4536542473740	65	500	43214323552478	65	500	12335464210	60	500	13487706357	51	500	15354683788	78	500	15327576335	52	500	112345470416	37	500	11737557232	88	500	11737551728	55
501	543653813891	40	501	4536542473812	72	501	43214323552517	39	501	12335464261	51	501	13487706434	77	501	15354683865	77	501	15327576378	43	501	112345470501	85	501	11737557291	59	501	11737551781	53
502	543653813937	46	502	4536542473886	74	502	43214323552570	53	502	12335464312	51	502	13487706502	68	502	15354683911	46	502	15327576412	34	502	112345470537	36	502	11737557324	33	502	11737551823	42
503	543653813974	37	503	4536542473924	38	503	43214323552647	77	503	12335464365	53	503	13487706555	53	503	15354683978	67	503	15327576452	40	503	112345470586	49	503	11737557403	79	503	11737551886	63
504	543653814047	73	504	4536542473988	64	504	43214323552713	66	504	12335464410	45	504	13487706619	64	504	15354684038	60	504	15327576496	44	504	112345470674	88	504	11737557459	56	504	11737551933	47
505	543653814103	56	505	4536542474060	72	505	43214323552747	34	505	12335464484	74	505	13487706690	71	505	15354684114	76	505	15327576558	62	505	112345470771	97	505	11737557526	67	505	11737551968	35
506	543653814156	53	506	4536542474130	70	506	43214323552825	78	506	12335464537	53	506	13487706764	74	506	15354684187	73	506	15327576633	75	506	112345470866	95	506	11737557590	64	506	11737552017	49
507	543653814208	52	507	4536542474202	72	507	43214323552863	38	507	12335464574	37	507	13487706808	44	507	15354684250	63	507	15327576677	44	507	112345470972	106	507	11737557661	71	507	11737552088	71
508	543653814273	65	508	4536542474275	73	508	43214323552923	60	508	12335464614	40	508	13487706873	65	508	15354684302	52	508	15327576751	74	508	112345471060	88	508	11737557693	32	508	11737552155	67
509	543653814344	71	509	4536542474338	63	509	43214323552968	45	509	12335464679	65	509	13487706939	66	509	15354684364	62	509	15327576801	50	509	112345471144	84	509	11737557781	88	509	11737552216	61
510	543653814390	46	510	4536542474376	38	510	43214323553013	45	510	12335464729	50	510	13487707000	61	510	15354684406	42	510	15327576857	56	510	112345471230	86	510	11737557865	84	510	11737552294	78
511	543653814450	60	511	4536542474448	72	511	43214323553068	55	511	12335464774	45	511	13487707049	49	511	15354684464	58	511	15327576933	76	511	112345471336	106	511	11737557937	72	511	11737552330	36
512	543653814490	40	512	4536542474487	39	512	43214323553144	76	512	12335464839	65	512	13487707117	68	512	15354684526	62	512	15327576979	46	512	112345471430	94	512	11737558000	63	512	11737552400	70
513	543653814549	59	513	4536542474564	77	513	43214323553210	66	513	12335464899	60	513	13487707194	77	513	15354684587	61	513	15327577026	47	513	112345471510	80	513	11737558099	99	513	11737552442	42
514	543653814586	37	514	4536542474616	52	514	43214323553265	55	514	12335464972	73	514	13487707256	62	514	15354684626	39	514	15327577062	36	514	112345471576	66	514	11737558147	48	514	11737552519	77
515	543653814631	45	515	4536542474657	41	515	43214323553325	60	515	12335465017	45	515	13487707327	71	515	15354684671	45	515	15327577139	77	515	112345471619	43	515	11737558228	81	515	11737552562	43
516	543653814703	72	516	4536542474698	41	516	43214323553392	67	516	12335465071	54	516	13487707406	79	516	15354684719	48	516	15327577194	55	516	112345471666	47	516	11737558327	99	516	11737552621	59
517	543653814751	48	517	4536542474733	35	517	43214323553441	49	517	12335465111	40	517	13487707480	74	517	15354684794	75	517	15327577234	40	517	112345471754	88	517	11737558370	43	517	11737552655	34
518	543653814826	75	518	4536542474795	62	518	43214323553494	53	518	12335465181	70	518	13487707525	45	518	15354684866	72	518	15327577301	67	518	112345471801	47	518	11737558410	40	518	11737552707	52
519	543653814876	50	519	4536542474852	57	519	43214323553549	55	519	12335465248	67	519	13487707599	74	519	15354684941	75	519	15327577340	39	519	112345471905	104	519	11737558445	35	519	11737552750	43
520	543653814949	73	520	4536542474925	73	520	43214323553616	67	520	12335465286	38	520	13487707646	47	520	15354685008	67	520	15327577401	61	520	112345471976	71	520	11737558488	43	520	11737552816	66
521	543653815004	55	521	4536542475000	75	521	43214323553677	61	521	12335465346	60	521	13487707689	43	521	15354685083	75	521	15327577461	60	521	112345472042	66	521	11737558550	62	521	11737552866	50
522	543653815054	50	522	4536542475050	50	522	43214323553726	49	522	12335465393	47	522	13487707747	58	522	15354685160	77	522	15327577519	58	522	112345472105	63	522	11737558608	58	522	11737552938	72
523	543653815116	62	523	4536542475088	38	523	43214323553782	56	523	12335465448	55	523	13487707822	75	523	15354685200	40	523	15327577588	69	523	112345472170	65	523	11737558672	64	523	11737552989	51
524	543653815170	54	524	4536542475125	37	524	43214323553844	62	524	12335465492	44	524	13487707856	34	524	15354685273	73	524	15327577654	66	524	112345472212	42	524	11737558734	62	524	11737553060	71
525	543653815223	53	525	4536542475167	42	525	43214323553880	36	525	12335465545	53	525	13487707906	50	525	15354685308	35	525	15327577720	66	525	112345472253	41	525	11737558792	58	525	11737553120	60
526	543653815291	68	526	4536542475244	77	526	43214323553947	67	526	12335465583	38	526	13487707967	61	526	15354685365	57	526	15327577776	56	526	112345472331	78	526	11737558852	60	526	11737553169	49
527	543653815344	53	527	4536542475314	70	527	43214323554009	62	527	12335465648	65	527	13487708023	56	527	15354685439	74	527	15327577835	59	527	112345472392	61	527	11737558925	73	527	11737553200	31
528	543653815409	65	528	4536542475372	58	528	43214323554079	70	528	12335465704	56	528	13487708094	71	528	15354685507	68	528	15327577903	68	528	112345472453	61	528	11737559019	94	528	11737553236	36
529	543653815450	41	529	4536542475430	58	529	43214323554134	55	529	12335465752	48	529	13487708137	43	529	15354685575	68	529	15327577938	35	529	112345472514	61	529	11737559086	67	529	11737553282	46
530	543653815493	43	530	4536542475508	78	530	43214323554201	67	530	12335465813	61	530	13487708206	69	530	15354685610	35	530	15327578008	70	530	112345472612	98	530	11737559122	36	530	11737553351	69
531	543653815561	68	531	4536542475582	74	531	43214323554253	52	531	12335465879	66	531	13487708267	61	531	15354685671	61	531	15327578051	43	531	112345472697	85	531	11737559207	85	531	11737553420	69
532	543653815611	50	532	4536542475623	41	532	43214323554306	53	532	12335465938	59	532	13487708325	58	532	15354685709	38	532	15327578130	79	532	112345472744	47	532	11737559248	41	532	11737553459	39
533	543653815677	66	533	4536542475680	57	533	43214323554363	57	533	12335465994	56	533	13487708382	57	533	15354685776	67	533	15327578188	58	533	112345472836	92	533	11737559330	82	533	11737553517	58
534	543653815736	59	534	4536542475744	64	534	43214323554437	74	534	12335466043	49	534	13487708441	59	534	15354685848	72	534	15327578222	34	534	112345472887	51	534	11737559423	93	534	11737553577	60
535	543653815772	36	535	4536542475785	41	535	43214323554490	53	535	12335466109	66	535	13487708476	35	535	15354685901	53	535	15327578285	63	535	112345472987	100	535	11737559466	43	535	11737553656	79
536	543653815841	69	536	4536542475827	42	536	43214323554534	44	536	12335466183	74	536	13487708543	67	536	15354685979	78	536	15327578363	78	536	112345473041	54	536	11737559550	84	536	11737553722	66
537	543653815876	35	537	4536542475874	47	537	43214323554587	53	537	12335466220	37	537	13487708585	42	537	15354686046	67	537	15327578400	37	537	112345473091	50	537	11737559613	63	537	11737553765	43
538	543653815911	35	538	4536542475912	38	538	43214323554641	54	538	12335466296	76	538	13487708632	47	538	15354686118	72	538	15327578444	44	538	112345473169	78	538	11737559673	60	538	11737553818	53
539	543653815958	47	539	4536542475980	68	539	43214323554700	59	539	12335466357	61	539	13487708711	79	539	15354686191	73	539	15327578509	65	539	112345473244	75	539	11737559761	88	539	11737553894	76
540	543653816008	50	540	4536542476028	48	540	43214323554770	70	540	12335466416	59	540	13487708771	60	540	15354686251	60	540	15327578581	72	540	112345473335	91	540	11737559837	76	540	11737553969	75
541	543653816075	67	541	4536542476091	63	541	43214323554842	72	541	12335466474	58	541	13487708837	66	541	15354686315	64	541	15327578631	50	541	112345473395	60	541	11737559932	95	541	11737554011	42
542	543653816143	68	542	4536542476154	63	542	43214323554885	43	542	12335466542	68	542	13487708883	46	542	15354686394	79	542	15327578699	68	542	112345473448	53	542	11737560003	71	542	11737554043	32
543	543653816200	57	543	4536542476204	50	543	43214323554923	38	543	12335466602	60	543	13487708936	53	543	15354686460	66	543	15327578752	53	543	112345473547	99	543	11737560059	56	543	11737554108	65
544	543653816273	73	544	4536542476252	48	544	43214323554971	48	544	12335466642	40	544	13487708972	36	544	15354686512	52	544	15327578810	58	544	112345473613	66	544	11737560140	81	544	11737554147	39
545	543653816331	58	545	4536542476327	75	545	43214323555048	77	545	12335466691	49	545	13487709018	46	545	15354686555	43	545	15327578879	69	545	112345473699	86	545	11737560224	84	545	11737554203	56
546	543653816384	53	546	4536542476377	50	546	43214323555112	64	546	12335466728	37	546	13487709078	60	546	15354686628	73	546	15327578940	61	546	112345473761	62	546	11737560261	37	546	11737554254	51
547	543653816452	68	547	4536542476412	35	547	43214323555185	73	547	12335466779	51	547	13487709152	74	547	15354686670	42	547	15327578987	47	547	112345473827	66	547	11737560342	81	547	11737554300	46
548	543653816501	49	548	4536542476472	60	548	43214323555237	52	548	12335466825	46	548	13487709210	58	548	15354686723	53	548	15327579048	61	548	112345473874	47	548	11737560439	97	548	11737554353	53
549	543653816549	48	549	4536542476506	34	549	43214323555298	61	549	12335466877	52	549	13487709256	46	549	15354686770	47	549	15327579090	42	549	112345473936	62	549	11737560534	95	549	11737554417	64
550	543653816607	58	550	4536542476556	50	550	43214323555353	55	550	12335466952	75	550	13487709322	66	550	15354686835	65	550	15327579136	46	550	112345473972	36	550	11737560600	66	550	11737554478	61
551	543653816669	62	551	4536542476596	40	551	43214323555395	42	551	12335467011	59	551	13487709377	55	551	15354686873	38	551	15327579209	73	551	112345474035	63	551	11737560650	50	551	11737554511	33
552	543653816714	45	552	4536542476660	64	552	43214323555447	52	552	12335467072	61	552	13487709412	35	552	15354686933	60	552	15327579254	45	552	112345474077	42	552	11737560688	38	552	11737554543	32
553	543653816749	35	553	4536542476703	43	553	43214323555520	73	553	12335467126	54	553	13487709486	74	553	15354686987	54	553	15327579290	36	553	112345474163	86	553	11737560768	80	553	11737554598	55
554	543653816789	40	554	4536542476773	70	554	43214323555578	58	554	12335467188	62	554	13487709534	48	554	15354687036	49	554	15327579354	64	554	112345474272	109	554	11737560860	92	554	11737554674	76
555	543653816861	72	555	4536542476852	79	555	43214323555636	58	555	12335467226	38	555	13487709580	46	555	15354687079	43	555	15327579399	45	555	112345474314	42	555	11737560930	70	555	11737554729	55
556	543653816918	57	556	4536542476923	71	556	43214323555689	53	556	12335467281	55	556	13487709641	61	556	15354687133	54	556	15327579458	59	556	112345474373	59	556	11737560970	40	556	11737554760	31
557	543653816976	58	557	4536542476980	57	557	43214323555739	50	557	12335467344	63	557	13487709694	53	557	15354687186	53	557	15327579528	70	557	112345474438	65	557	11737561063	93	557	11737554834	74
558	543653817041	65	558	4536542477022	42	558	43214323555803	64	558	12335467410	66	558	13487709737	43	558	15354687261	75	558	15327579579	51	558	112345474489	51	558	11737561156	93	558	11737554892	58
559	543653817088	47	559	4536542477087	65	559	43214323555868	65	559	12335467445	35	559	13487709805	68	559	15354687311	50	559	15327579655	76	559	112345474563	74	559	11737561192	36	559	11737554943	51
560	543653817154	66	560	4536542477160	73	560	43214323555943	75	560	12335467483	38	560	13487709870	65	560	15354687352	41	560	15327579719	64	560	112345474600	37	560	11737561240	48	560	11737554992	49
561	543653817209	55	561	4536542477215	55	561	43214323556005	62	561	12335467529	46	561	13487709904	34	561	15354687393	41	561	15327579768	49	561	112345474677	77	561	11737561285	45	561	11737555040	48
562	543653817262	53	562	4536542477272	57	562	43214323556041	36	562	12335467598	69	562	13487709947	43	562	15354687427	34	562	15327579831	63	562	112345474743	66	562	11737561361	76	562	11737555083	43
563	543653817337	75	563	4536542477346	74	563	43214323556108	67	563	12335467645	47	563	13487710006	59	563	15354687487	60	563	15327579881	50	563	112345474811	68	563	11737561397	36	563	11737555153	70
564	543653817379	42	564	4536542477382	36	564	43214323556169	61	564	12335467698	53	564	13487710078	72	564	15354687532	45	564	15327579957	76	564	112345474880	69	564	11737561492	95	564	11737555194	41
565	543653817434	55	565	4536542477432	50	565	43214323556232	63	565	12335467748	50	565	13487710115	37	565	15354687568	36	565	15327580025	68	565	112345474965	85	565	11737561589	97	565	11737555233	39
566	543653817490	56	566	4536542477500	68	566	43214323556311	79	566	12335467826	78	566	13487710179	64	566	15354687636	68	566	15327580071	46	566	112345475052	87	566	11737561660	71	566	11737555281	48
567	543653817539	49	567	4536542477557	57	567	43214323556368	57	567	12335467861	35	567	13487710226	47	567	15354687701	65	567	15327580149	78	567	112345475126	74	567	11737561707	47	567	11737555337	56
568	543653817601	62	568	4536542477610	53	568	43214323556435	67	568	12335467896	35	568	13487710265	39	568	15354687741	40	568	15327580211	62	568	112345475196	70	568	11737561745	38	568	11737555414	77
569	543653817656	55	569	4536542477657	47	569	43214323556485	50	569	12335467942	46	569	13487710338	73	569	15354687780	39	569	15327580276	65	569	112345475266	70	569	11737561809	64	569	11737555470	56
570	543653817719	63	570	4536542477722	65	570	43214323556546	61	570	12335467978	36	570	13487710372	34	570	15354687857	77	570	15327580347	71	570	112345475329	63	570	11737561866	57	570	11737555518	48
571	543653817781	62	571	4536542477786	64	571	43214323556616	70	571	12335468056	78	571	13487710427	55	571	15354687933	76	571	15327580396	49	571	112345475379	50	571	11737561929	63	571	11737555577	59
572	543653817837	56	572	4536542477826	40	572	43214323556689	73	572	12335468128	72	572	13487710504	77	572	15354688000	67	572	15327580450	54	572	112345475422	43	572	11737562021	92	572	11737555640	63
573	543653817900	63	573	4536542477865	39	573	43214323556755	66	573	12335468194	66	573	13487710538	34	573	15354688052	52	573	15327580510	60	573	112345475458	36	573	11737562117	96	573	11737555675	35
574	543653817961	61	574	4536542477919	54	574	43214323556809	54	574	12335468251	57	574	13487710609	71	574	15354688118	66	574	15327580546	36	574	112345475558	100	574	11737562197	80	574	11737555726	51
575	543653818017	56	575	4536542477965	46	575	43214323556872	63	575	12335468291	40	575	13487710668	59	575	15354688191	73	575	15327580625	79	575	112345475613	55	575	11737562232	35	575	11737555791	65
576	543653818067	50	576	4536542478009	44	576	43214323556919	47	576	12335468369	78	576	13487710723	55	576	15354688262	71	576	15327580694	69	576	112345475694	81	576	11737562274	42	576	11737555828	37
577	543653818115	48	577	4536542478052	43	577	43214323556982	63	577	12335468440	71	577	13487710769	46	577	15354688313	51	577	15327580733	39	577	112345475763	69	577	11737562309	35	577	11737555902	74
578	543653818161	46	578	4536542478095	43	578	43214323557035	53	578	12335468479	39	578	13487710806	37	578	15354688363	50	578	15327580796	63	578	112345475837	74	578	11737562351	42	578	11737555940	38
579	543653818228	67	579	4536542478136	41	579	43214323557099	64	579	12335468535	56	579	13487710868	62	579	15354688401	38	579	15327580845	49	579	112345475881	44	579	11737562412	61	579	11737555989	49
580	543653818289	61	580	4536542478172	36	580	43214323557168	69	580	12335468591	56	580	13487710920	52	580	15354688477	76	580	15327580893	48	580	112345475938	57	580	11737562493	81	580	11737556020	31
581	543653818338	49	581	4536542478212	40	581	43214323557205	37	581	12335468640	49	581	13487710984	64	581	15354688550	73	581	15327580940	47	581	112345476013	75	581	11737562547	54	581	11737556068	48
582	543653818396	58	582	4536542478251	39	582	43214323557255	50	582	12335468699	59	582	13487711049	65	582	15354688609	59	582	15327581008	68	582	112345476114	101	582	11737562645	98	582	11737556139	71
583	543653818446	50	583	4536542478289	38	583	43214323557312	57	583	12335468777	78	583	13487711102	53	583	15354688684	75	583	15327581084	76	583	112345476197	83	583	11737562711	66	583	11737556198	59
584	543653818497	51	584	4536542478328	39	584	43214323557372	60	584	12335468856	79	584	13487711153	51	584	15354688729	45	584	15327581154	70	584	112345476253	56	584	11737562753	42	584	11737556254	56
585	543653818548	51	585	4536542478381	53	585	43214323557423	51	585	12335468920	64	585	13487711213	60	585	15354688790	61	585	15327581228	74	585	112345476322	69	585	11737562834	81	585	11737556328	74
586	543653818592	44	586	4536542478425	44	586	43214323557470	47	586	12335468955	35	586	13487711256	43	586	15354688832	42	586	15327581278	50	586	112345476396	74	586	11737562885	51	586	11737556381	53
587	543653818637	45	587	4536542478500	75	587	43214323557537	67	587	12335469015	60	587	13487711290	34	587	15354688869	37	587	15327581354	76	587	112345476461	65	587	11737562918	33	587	11737556443	62
588	543653818699	62	588	4536542478547	47	588	43214323557581	44	588	12335469053	38	588	13487711364	74	588	15354688947	78	588	15327581427	73	588	112345476496	35	588	11737562954	36	588	11737556493	50
589	543653818762	63	589	4536542478615	68	589	43214323557616	35	589	12335469089	36	589	13487711415	51	589	15354689016	69	589	15327581498	71	589	112345476570	74	589	11737562987	33	589	11737556568	75
590	543653818807	45	590	4536542478691	76	590	43214323557674	58	590	12335469141	52	590	13487711453	38	590	15354689068	52	590	15327581535	37	590	112345476608	38	590	11737563055	68	590	11737556624	56
591	543653818882	75	591	4536542478740	49	591	43214323557719	45	591	12335469179	38	591	13487711488	35	591	15354689110	42	591	15327581581	46	591	112345476686	78	591	11737563144	89	591	11737556663	39
592	543653818954	72	592	4536542478782	42	592	43214323557766	47	592	12335469228	49	592	13487711558	70	592	15354689150	40	592	15327581634	53	592	112345476740	54	592	11737563197	53	592	11737556729	66
593	543653818997	43	593	4536542478834	52	593	43214323557839	73	593	12335469266	38	593	13487711632	74	593	15354689205	55	593	15327581674	40	593	112345476842	102	593	11737563238	41	593	11737556791	62
594	543653819037	40	594	4536542478905	71	594	43214323557911	72	594	12335469312	46	594	13487711711	79	594	15354689251	46	594	15327581727	53	594	112345476906	64	594	11737563317	79	594	11737556842	51
595	543653819094	57	595	4536542478944	39	595	43214323557949	38	595	12335469365	53	595	13487711745	34	595	15354689322	71	595	15327581777	50	595	112345476946	40	595	11737563394	77	595	11737556909	67
596	543653819147	53	596	4536542479019	75	596	43214323558021	72	596	12335469415	50	596	13487711796	51	596	15354689375	53	596	15327581812	35	596	112345477007	61	596	11737563456	62	596	11737556987	78
597	543653819217	70	597	4536542479094	75	597	43214323558058	37	597	12335469458	43	597	13487711848	52	597	15354689440	65	597	15327581874	62	597	112345477047	40	597	11737563551	95	597	11737557059	72
598	543653819258	41	598	4536542479147	53	598	43214323558130	72	598	12335469500	42	598	13487711885	37	598	15354689487	47	598	15327581932	58	598	112345477151	104	598	11737563613	62	598	11737557113	54
599	543653819331	73	599	4536542479203	56	599	43214323558206	76	599	12335469552	52	599	13487711940	55	599	15354689523	36	599	15327581976	44	599	112345477190	39	599	11737563672	59	599	11737557183	70
600	543653819381	50	600	4536542479275	72	600	43214323558243	37	600	12335469609	57	600	13487711988	48	600	15354689585	62	600	15327582040	64	600	112345477262	72	600	11737563764	92	600	11737557231	48
601	543653819418	37	601	4536542479309	34	601	43214323558287	44	601	12335469677	68	601	13487712030	42	601	15354689656	71	601	15327582078	38	601	112345477338	76	601	11737563810	46	601	11737557285	54
602	543653819480	62	602	4536542479387	78	602	43214323558354	67	602	12335469741	64	602	13487712074	44	602	15354689725	69	602	15327582142	64	602	112345477419	81	602	11737563862	52	602	11737557350	65
603	543653819542	62	603	4536542479436	49	603	43214323558405	51	603	12335469777	36	603	13487712120	46	603	15354689786	61	603	15327582176	34	603	112345477466	47	603	11737563894	32	603	11737557415	65
604	543653819614	72	604	4536542479491	55	604	43214323558468	63	604	12335469814	37	604	13487712166	46	604	15354689839	53	604	15327582241	65	604	112345477530	64	604	11737563988	94	604	11737557471	56
605	543653819655	41	605	4536542479536	45	605	43214323558536	68	605	12335469864	50	605	13487712242	76	605	15354689904	65	605	15327582301	60	605	112345477573	43	605	11737564082	94	605	11737557517	46
606	543653819697	42	606	4536542479581	45	606	43214323558600	64	606	12335469938	74	606	13487712315	73	606	15354689952	48	606	15327582347	46	606	112345477640	67	606	11737564119	37	606	11737557584	67
607	543653819769	72	607	4536542479638	57	607	43214323558665	65	607	12335469987	49	607	13487712350	35	607	15354690027	75	607	15327582384	37	607	112345477738	98	607	11737564209	90	607	11737557633	49
608	543653819831	62	608	4536542479698	60	608	43214323558723	58	608	12335470044	57	608	13487712429	79	608	15354690105	78	608	15327582436	52	608	112345477825	87	608	11737564278	69	608	11737557685	52
609	543653819897	66	609	4536542479772	74	609	43214323558759	36	609	12335470096	52	609	13487712492	63	609	15354690163	58	609	15327582503	67	609	112345477934	109	609	11737564358	80	609	11737557761	76
610	543653819958	61	610	4536542479846	74	610	43214323558834	75	610	12335470142	46	610	13487712529	37	610	15354690222	59	610	15327582559	56	610	112345478023	89	610	11737564443	85	610	11737557838	77
611	543653820001	43	611	4536542479910	64	611	43214323558887	53	611	12335470201	59	611	13487712596	67	611	15354690256	34	611	15327582635	76	611	112345478123	100	611	11737564507	64	611	11737557886	48
612	543653820048	47	612	4536542479972	62	612	43214323558925	38	612	12335470274	73	612	13487712657	61	612	15354690311	55	612	15327582712	77	612	112345478199	76	612	11737564568	61	612	11737557962	76
613	543653820087	39	613	4536542480015	43	613	43214323558988	63	613	12335470351	77	613	13487712701	44	613	15354690388	77	613	15327582756	44	613	112345478234	35	613	11737564627	59	613	11737558029	67
614	543653820132	45	614	4536542480057	42	614	43214323559044	56	614	12335470388	37	614	13487712768	67	614	15354690444	56	614	15327582794	38	614	112345478281	47	614	11737564660	33	614	11737558078	49
615	543653820199	67	615	4536542480118	61	615	43214323559088	44	615	12335470459	71	615	13487712840	72	615	15354690522	78	615	15327582868	74	615	112345478351	70	615	11737564748	88	615	11737558132	54
616	543653820254	55	616	4536542480174	56	616	43214323559131	43	616	12335470507	48	616	13487712907	67	616	15354690557	35	616	15327582925	57	616	112345478421	70	616	11737564847	99	616	11737558207	75
617	543653820289	35	617	4536542480213	39	617	43214323559196	65	617	12335470565	58	617	13487712969	62	617	15354690613	56	617	15327582966	41	617	112345478464	43	617	11737564905	58	617	11737558267	60
618	543653820337	48	618	4536542480272	59	618	43214323559255	59	618	12335470617	52	618	13487713013	44	618	15354690671	58	618	15327583003	37	618	112345478513	49	618	11737564946	41	618	11737558307	40
619	543653820399	62	619	4536542480340	68	619	43214323559323	68	619	12335470662	45	619	13487713087	74	619	15354690742	71	619	15327583053	50	619	112345478596	83	619	11737565012	66	619	11737558347	40
620	543653820460	61	620	4536542480417	77	620	43214323559380	57	620	12335470738	76	620	13487713162	75	620	15354690799	57	620	15327583105	52	620	112345478671	75	620	11737565071	59	620	11737558395	48
621	543653820525	65	621	4536542480460	43	621	43214323559431	51	621	12335470805	67	621	13487713217	55	621	15354690853	54	621	15327583172	67	621	112345478737	66	621	11737565108	37	621	11737558431	36
622	543653820569	44	622	4536542480526	66	622	43214323559484	53	622	12335470854	49	622	13487713263	46	622	15354690926	73	622	15327583237	65	622	112345478802	65	622	11737565198	90	622	11737558476	45
623	543653820614	45	623	4536542480585	59	623	43214323559559	75	623	12335470931	77	623	13487713340	77	623	15354691004	78	623	15327583274	37	623	112345478860	58	623	11737565283	85	623	11737558517	41
624	543653820669	55	624	4536542480628	43	624	43214323559618	59	624	12335470973	42	624	13487713374	34	624	15354691047	43	624	15327583331	57	624	112345478895	35	624	11737565375	92	624	11737558559	42
625	543653820740	71	625	4536542480687	59	625	43214323559674	56	625	12335471052	79	625	13487713434	60	625	15354691097	50	625	15327583376	45	625	112345478953	58	625	11737565409	34	625	11737558626	67
626	543653820795	55	626	4536542480735	48	626	43214323559741	67	626	12335471112	60	626	13487713500	66	626	15354691176	79	626	15327583416	40	626	112345479008	55	626	11737565485	76	626	11737558677	51
627	543653820861	66	627	4536542480787	52	627	43214323559809	68	627	12335471180	68	627	13487713574	74	627	15354691249	73	627	15327583488	72	627	112345479053	45	627	11737565545	60	627	11737558713	36
628	543653820918	57	628	4536542480860	73	628	43214323559879	70	628	12335471214	34	628	13487713611	37	628	15354691312	63	628	15327583522	34	628	112345479104	51	628	11737565609	64	628	11737558778	65
629	543653820982	64	629	4536542480933	73	629	43214323559915	36	629	12335471260	46	629	13487713658	47	629	15354691349	37	629	15327583577	55	629	112345479191	87	629	11737565662	53	629	11737558857	79
630	543653821038	56	630	4536542480996	63	630	43214323559979	64	630	12335471333	73	630	13487713715	57	630	15354691407	58	630	15327583640	63	630	112345479227	36	630	11737565697	35	630	11737558911	54
631	543653821084	46	631	4536542481038	42	631	43214323560022	43	631	12335471387	54	631	13487713758	43	631	15354691473	66	631	15327583684	44	631	112345479333	106	631	11737565780	83	631	11737558966	55
632	543653821158	74	632	4536542481083	45	632	43214323560081	59	632	12335471465	78	632	13487713797	39	632	15354691515	42	632	15327583718	34	632	112345479411	78	632	11737565867	87	632	11737559007	41
633	543653821216	58	633	4536542481129	46	633	43214323560123	42	633	12335471502	37	633	13487713835	38	633	15354691592	77	633	15327583753	35	633	112345479451	40	633	11737565929	62	633	11737559048	41
634	543653821289	73	634	4536542481170	41	634	43214323560169	46	634	12335471562	60	634	13487713884	49	634	15354691636	44	634	15327583814	61	634	112345479519	68	634	11737566018	89	634	11737559085	37
635	543653821363	74	635	4536542481219	49	635	43214323560215	46	635	12335471615	53	635	13487713955	71	635	15354691705	69	635	15327583868	54	635	112345479564	45	635	11737566084	66	635	11737559123	38
636	543653821429	66	636	4536542481260	41	636	43214323560290	75	636	12335471679	64	636	13487714015	60	636	15354691748	43	636	15327583937	69	636	112345479620	56	636	11737566178	94	636	11737559177	54
637	543653821467	38	637	4536542481297	37	637	43214323560347	57	637	12335471718	39	637	13487714087	72	637	15354691813	65	637	15327583991	54	637	112345479691	71	637	11737566256	78	637	11737559219	42
638	543653821504	37	638	4536542481335	38	638	43214323560404	57	638	12335471777	59	638	13487714141	54	638	15354691848	35	638	15327584033	42	638	112345479740	49	638	11737566328	72	638	11737559293	74
639	543653821554	50	639	4536542481385	50	639	43214323560481	77	639	12335471842	65	639	13487714191	50	639	15354691889	41	639	15327584072	39	639	112345479802	62	639	11737566390	62	639	11737559349	56
640	543653821597	43	640	4536542481452	67	640	43214323560546	65	640	12335471903	61	640	13487714251	60	640	15354691964	75	640	15327584130	58	640	112345479840	38	640	11737566449	59	640	11737559398	49
641	543653821660	63	641	4536542481523	71	641	43214323560586	40	641	12335471963	60	641	13487714298	47	641	15354692029	65	641	15327584193	63	641	112345479879	39	641	11737566483	34	641	11737559473	75
642	543653821724	64	642	4536542481566	43	642	43214323560633	47	642	12335472042	79	642	13487714352	54	642	15354692079	50	642	15327584250	57	642	112345479958	79	642	11737566515	32	642	11737559535	62
643	543653821772	48	643	4536542481636	70	643	43214323560675	42	643	12335472110	68	643	13487714388	36	643	15354692125	46	643	15327584328	78	643	112345480056	98	643	11737566553	38	643	11737559595	60
644	543653821821	49	644	4536542481673	37	644	43214323560717	42	644	12335472162	52	644	13487714464	76	644	15354692177	52	644	15327584392	64	644	112345480134	78	644	11737566629	76	644	11737559632	37
645	543653821889	68	645	4536542481750	77	645	43214323560763	46	645	12335472204	42	645	13487714503	39	645	15354692211	34	645	15327584432	40	645	112345480177	43	645	11737566667	38	645	11737559683	51
646	543653821942	53	646	4536542481785	35	646	43214323560834	71	646	12335472240	36	646	13487714579	76	646	15354692259	48	646	15327584503	71	646	112345480214	37	646	11737566736	69	646	11737559758	75
647	543653822004	62	647	4536542481836	51	647	43214323560902	68	647	12335472312	72	647	13487714637	58	647	15354692325	66	647	15327584590	87	647	112345480302	88	647	11737566832	96	647	11737559837	79
648	543653822075	71	648	4536542481873	37	648	43214323560955	53	648	12335472379	67	648	13487714690	53	648	15354692370	45	648	15327584699	109	648	112345480356	54	648	11737566910	78	648	11737559888	51
649	543653822140	65	649	4536542481933	60	649	43214323561029	74	649	12335472450	71	649	13487714760	70	649	15354692446	76	649	15327584805	106	649	112345480392	36	649	11737566964	54	649	11737559960	72
650	543653822177	37	650	4536542481996	63	650	43214323561093	64	650	12335472519	69	650	13487714823	63	650	15354692486	40	650	15327584884	79	650	112345480482	90	650	11737567063	99	650	11737560027	67
651	543653822220	43	651	4536542482032	36	651	43214323561145	52	651	12335472556	37	651	13487714882	59	651	15354692527	41	651	15327584988	104	651	112345480576	94	651	11737567136	73	651	11737560093	66
652	543653822288	68	652	4536542482093	61	652	43214323561208	63	652	12335472623	67	652	13487714926	44	652	15354692563	36	652	15327585100	112	652	112345480630	54	652	11737567231	95	652	11737560136	43
653	543653822326	38	653	4536542482167	74	653	43214323561284	76	653	12335472688	65	653	13487714987	61	653	15354692603	40	653	15327585199	99	653	112345480678	48	653	11737567307	76	653	11737560193	57
654	543653822385	59	654	4536542482209	42	654	43214323561361	77	654	12335472722	34	654	13487715023	36	654	15354692646	43	654	15327585275	76	654	112345480721	43	654	11737567340	33	654	11737560265	72
655	543653822431	46	655	4536542482257	48	655	43214323561417	56	655	12335472764	42	655	13487715095	72	655	15354692705	59	655	15327585341	66	655	112345480777	56	655	11737567435	95	655	11737560297	32
656	543653822486	55	656	4536542482300	43	656	43214323561453	36	656	12335472818	54	656	13487715167	72	656	15354692754	49	656	15327585446	105	656	112345480878	101	656	11737567485	50	656	11737560349	52
657	543653822544	58	657	4536542482335	35	657	43214323561491	38	657	12335472859	41	657	13487715244	77	657	15354692828	74	657	15327585519	73	657	112345480946	68	657	11737567530	45	657	11737560392	43
658	543653822586	42	658	4536542482393	58	658	43214323561529	38	658	12335472907	48	658	13487715285	41	658	15354692871	43	658	15327585576	57	658	112345481046	100	658	11737567583	53	658	11737560428	36
659	543653822641	55	659	4536542482470	77	659	43214323561573	44	659	12335472956	49	659	13487715319	34	659	15354692914	43	659	15327585631	55	659	112345481150	104	659	11737567663	80	659	11737560490	62
660	543653822678	37	660	4536542482528	58	660	43214323561632	59	660	12335472994	38	660	13487715381	62	660	15354692989	75	660	15327585681	50	660	112345481229	79	660	11737567754	91	660	11737560530	40
661	543653822726	48	661	4536542482605	77	661	43214323561683	51	661	12335473054	60	661	13487715431	50	661	15354693048	59	661	15327585716	35	661	112345481327	98	661	11737567797	43	661	11737560609	79
662	543653822799	73	662	4536542482657	52	662	43214323561731	48	662	12335473109	55	662	13487715506	75	662	15354693107	59	662	15327585825	109	662	112345481407	80	662	11737567895	98	662	11737560657	48
663	543653822852	53	663	4536542482735	78	663	43214323561780	49	663	12335473188	79	663	13487715549	43	663	15354693166	59	663	15327585899	74	663	112345481494	87	663	11737567977	82	663	11737560729	72
664	543653822904	52	664	4536542482784	49	664	43214323561827	47	664	12335473227	39	664	13487715604	55	664	15354693202	36	664	15327585988	89	664	112345481587	93	664	11737568020	43	664	11737560807	78
665	543653822965	61	665	4536542482837	53	665	43214323561898	71	665	12335473272	45	665	13487715671	67	665	15354693280	78	665	15327586025	37	665	112345481639	52	665	11737568108	88	665	11737560859	52
666	543653823013	48	666	4536542482909	72	666	43214323561972	74	666	12335473337	65	666	13487715719	48	666	15354693343	63	666	15327586079	54	666	112345481723	84	666	11737568177	69	666	11737560932	73
667	543653823087	74	667	4536542482973	64	667	43214323562011	39	667	12335473384	47	667	13487715764	45	667	15354693378	35	667	15327586152	73	667	112345481772	49	667	11737568272	95	667	11737560991	59
668	543653823130	43	668	4536542483027	54	668	43214323562068	57	668	12335473429	45	668	13487715806	42	668	15354693443	65	668	15327586245	93	668	112345481848	76	668	11737568308	36	668	11737561033	42
669	543653823180	50	669	4536542483100	73	669	43214323562113	45	669	12335473473	44	669	13487715882	76	669	15354693498	55	669	15327586308	63	669	112345481893	45	669	11737568377	69	669	11737561080	47
670	543653823247	67	670	4536542483167	67	670	43214323562153	40	670	12335473513	40	670	13487715922	40	670	15354693548	50	670	15327586397	89	670	112345481963	70	670	11737568426	49	670	11737561140	60
671	543653823285	38	671	4536542483209	42	671	43214323562216	63	671	12335473549	36	671	13487715995	73	671	15354693627	79	671	15327586461	64	671	112345482056	93	671	11737568521	95	671	11737561208	68
672	543653823335	50	672	4536542483288	79	672	43214323562258	42	672	12335473600	51	672	13487716060	65	672	15354693683	56	672	15327586507	46	672	112345482164	108	672	11737568580	59	672	11737561267	59
673	543653823384	49	673	4536542483363	75	673	43214323562326	68	673	12335473635	35	673	13487716098	38	673	15354693717	34	673	15327586574	67	673	112345482265	101	673	11737568661	81	673	11737561320	53
674	543653823425	41	674	4536542483402	39	674	43214323562388	62	674	12335473713	78	674	13487716159	61	674	15354693771	54	674	15327586683	109	674	112345482322	57	674	11737568727	66	674	11737561383	63
675	543653823479	54	675	4536542483444	42	675	43214323562435	47	675	12335473785	72	675	13487716198	39	675	15354693848	77	675	15327586761	78	675	112345482420	98	675	11737568816	89	675	11737561447	64
676	543653823538	59	676	4536542483485	41	676	43214323562492	57	676	12335473851	66	676	13487716244	46	676	15354693889	41	676	15327586869	108	676	112345482495	75	676	11737568877	61	676	11737561504	57
677	543653823600	62	677	4536542483543	58	677	43214323562570	78	677	12335473927	76	677	13487716290	46	677	15354693937	48	677	15327586975	106	677	112345482530	35	677	11737568913	36	677	11737561565	61
678	543653823664	64	678	4536542483578	35	678	43214323562635	65	678	12335473981	54	678	13487716344	54	678	15354693980	43	678	15327587069	94	678	112345482612	82	678	11737568998	85	678	11737561619	54
679	543653823734	70	679	4536542483616	38	679	43214323562694	59	679	12335474054	73	679	13487716412	68	679	15354694058	78	679	15327587127	58	679	112345482700	88	679	11737569083	85	679	11737561688	69
680	543653823809	75	680	4536542483662	46	680	43214323562772	78	680	12335474092	38	680	13487716446	34	680	15354694093	35	680	15327587223	96	680	112345482782	82	680	11737569150	67	680	11737561747	59
681	543653823876	67	681	4536542483715	53	681	43214323562840	68	681	12335474134	42	681	13487716506	60	681	15354694171	78	681	15327587316	93	681	112345482818	36	681	11737569200	50	681	11737561810	63
682	543653823924	48	682	4536542483755	40	682	43214323562875	35	682	12335474197	63	682	13487716544	38	682	15354694224	53	682	15327587389	73	682	112345482897	79	682	11737569247	47	682	11737561844	34
683	543653823977	53	683	4536542483821	66	683	43214323562946	71	683	12335474271	74	683	13487716597	53	683	15354694287	63	683	15327587442	53	683	112345482980	83	683	11737569320	73	683	11737561898	54
684	543653824051	74	684	4536542483892	71	684	43214323563013	67	684	12335474311	40	684	13487716657	60	684	15354694347	60	684	15327587510	68	684	112345483022	42	684	11737569384	64	684	11737561940	42
685	543653824115	64	685	4536542483969	77	685	43214323563057	44	685	12335474388	77	685	13487716733	76	685	15354694404	57	685	15327587616	106	685	112345483125	103	685	11737569432	48	685	11737561980	40
686	543653824166	51	686	4536542484043	74	686	43214323563119	62	686	12335474453	65	686	13487716811	78	686	15354694478	74	686	15327587668	52	686	112345483206	81	686	11737569528	96	686	11737562053	73
687	543653824230	64	687	4536542484121	78	687	43214323563169	50	687	12335474527	74	687	13487716869	58	687	15354694515	37	687	15327587709	41	687	112345483287	81	687	11737569625	97	687	11737562103	50
688	543653824287	57	688	4536542484160	39	688	43214323563241	72	688	12335474587	60	688	13487716919	50	688	15354694571	56	688	15327587744	35	688	112345483365	78	688	11737569695	70	688	11737562179	76
689	543653824354	67	689	4536542484209	49	689	43214323563280	39	689	12335474645	58	689	13487716992	73	689	15354694622	51	689	15327587814	70	689	112345483473	108	689	11737569729	34	689	11737562214	35
690	543653824401	47	690	4536542484270	61	690	43214323563339	59	690	12335474715	70	690	13487717064	72	690	15354694675	53	690	15327587858	44	690	112345483542	69	690	11737569822	93	690	11737562258	44
691	543653824460	59	691	4536542484337	67	691	43214323563407	68	691	12335474790	75	691	13487717103	39	691	15354694752	77	691	15327587942	84	691	112345483632	90	691	11737569890	68	691	11737562312	54
692	543653824535	75	692	4536542484374	37	692	43214323563478	71	692	12335474859	69	692	13487717139	36	692	15354694799	47	692	15327587988	46	692	112345483696	64	692	11737569953	63	692	11737562344	32
693	543653824588	53	693	4536542484408	34	693	43214323563535	57	693	12335474929	70	693	13487717198	59	693	15354694861	62	693	15327588095	107	693	112345483803	107	693	11737570019	66	693	11737562396	52
694	543653824623	35	694	4536542484485	77	694	43214323563569	34	694	12335475002	73	694	13487717258	60	694	15354694909	48	694	15327588205	110	694	112345483891	88	694	11737570087	68	694	11737562462	66
695	543653824691	68	695	4536542484550	65	695	43214323563635	66	695	12335475044	42	695	13487717335	77	695	15354694953	44	695	15327588273	68	695	112345483950	59	695	11737570155	68	695	11737562499	37
696	543653824738	47	696	4536542484595	45	696	43214323563672	37	696	12335475084	40	696	13487717402	67	696	15354695024	71	696	15327588356	83	696	112345483994	44	696	11737570242	87	696	11737562541	42
697	543653824809	71	697	4536542484636	41	697	43214323563706	34	697	12335475145	61	697	13487717437	35	697	15354695086	62	697	15327588456	100	697	112345484052	58	697	11737570314	72	697	11737562610	69
698	543653824850	41	698	4536542484671	35	698	43214323563772	66	698	12335475222	77	698	13487717495	58	698	15354695138	52	698	15327588536	80	698	112345484151	99	698	11737570382	68	698	11737562688	78
699	543653824890	40	699	4536542484728	57	699	43214323563810	38	699	12335475293	71	699	13487717561	66	699	15354695208	70	699	15327588580	44	699	112345484196	45	699	11737570431	49	699	11737562759	71
700	543653824926	36	700	4536542484793	65	700	43214323563857	47	700	12335475332	39	700	13487717627	66	700	15354695259	51	700	15327588652	72	700	112345484271	75	700	11737570467	36	700	11737562819	60
701	543653824994	68	701	4536542484832	39	701	43214323563895	38	701	12335475392	60	701	13487717698	71	701	15354695321	62	701	15327588693	41	701	112345484377	106	701	11737570560	93	701	11737562867	48
702	543653825036	42	702	4536542484881	49	702	43214323563950	55	702	12335475447	55	702	13487717743	45	702	15354695396	75	702	15327588801	108	702	112345484482	105	702	11737570593	33	702	11737562926	59
703	543653825102	66	703	4536542484959	78	703	43214323564002	52	703	12335475486	39	703	13487717784	41	703	15354695472	76	703	15327588855	54	703	112345484578	96	703	11737570631	38	703	11737562998	72
704	543653825155	53	704	4536542485019	60	704	43214323564073	71	704	12335475549	63	704	13487717839	55	704	15354695521	49	704	15327588938	83	704	112345484676	98	704	11737570698	67	704	11737563062	64
705	543653825221	66	705	4536542485055	36	705	43214323564118	45	705	12335475593	44	705	13487717903	64	705	15354695559	38	705	15327589020	82	705	112345484769	93	705	11737570795	97	705	11737563133	71
706	543653825294	73	706	4536542485116	61	706	43214323564178	60	706	12335475663	70	706	13487717976	73	706	15354695604	45	706	15327589080	60	706	112345484864	95	706	11737570848	53	706	11737563190	57
707	543653825355	61	707	4536542485165	49	707	43214323564241	63	707	12335475717	54	707	13487718018	42	707	15354695640	36	707	15327589188	108	707	112345484919	55	707	11737570881	33	707	11737563221	31
708	543653825426	71	708	4536542485240	75	708	43214323564316	75	708	12335475764	47	708	13487718085	67	708	15354695696	56	708	15327589274	86	708	112345485026	107	708	11737570949	68	708	11737563279	58
709	543653825486	60	709	4536542485309	69	709	43214323564386	70	709	12335475813	49	709	13487718158	73	709	15354695756	60	709	15327589315	41	709	112345485124	98	709	11737571028	79	709	11737563334	55
710	543653825554	68	710	4536542485353	44	710	43214323564443	57	710	12335475852	39	710	13487718226	68	710	15354695817	61	710	15327589362	47	710	112345485185	61	710	11737571099	71	710	11737563368	34
711	543653825613	59	711	4536542485427	74	711	43214323564516	73	711	12335475894	42	711	13487718302	76	711	15354695862	45	711	15327589422	60	711	112345485280	95	711	11737571173	74	711	11737563430	62
712	543653825682	69	712	4536542485469	42	712	43214323564577	61	712	12335475933	39	712	13487718354	52	712	15354695914	52	712	15327589503	81	712	112345485321	41	712	11737571224	51	712	11737563469	39
713	543653825748	66	713	4536542485516	47	713	43214323564622	45	713	12335476005	72	713	13487718428	74	713	15354695957	43	713	15327589537	34	713	112345485412	91	713	11737571277	53	713	11737563523	54
714	543653825814	66	714	4536542485574	58	714	43214323564695	73	714	12335476045	40	714	13487718463	35	714	15354696033	76	714	15327589595	58	714	112345485458	46	714	11737571344	67	714	11737563597	74
715	543653825865	51	715	4536542485613	39	715	43214323564750	55	715	12335476084	39	715	13487718504	41	715	15354696102	69	715	15327589704	109	715	112345485562	104	715	11737571422	78	715	11737563630	33
716	543653825909	44	716	4536542485661	48	716	43214323564817	67	716	12335476158	74	716	13487718580	76	716	15354696138	36	716	15327589762	58	716	112345485619	57	716	11737571510	88	716	11737563697	67
717	543653825977	68	717	4536542485728	67	717	43214323564895	78	717	12335476212	54	717	13487718623	43	717	15354696190	52	717	15327589854	92	717	112345485671	52	717	11737571579	69	717	11737563766	69
718	543653826039	62	718	4536542485789	61	718	43214323564938	43	718	12335476275	63	718	13487718665	42	718	15354696224	34	718	15327589929	75	718	112345485741	70	718	11737571617	38	718	11737563840	74
719	543653826100	61	719	4536542485827	38	719	43214323564987	49	719	12335476313	38	719	13487718737	72	719	15354696289	65	719	15327589994	65	719	112345485831	90	719	11737571672	55	719	11737563913	73
720	543653826171	71	720	4536542485902	75	720	43214323565029	42	720	12335476355	42	720	13487718789	52	720	15354696341	52	720	15327590079	85	720	112345485872	41	720	11737571758	86	720	11737563964	51
721	543653826232	61	721	4536542485956	54	721	43214323565087	58	721	12335476392	37	721	13487718855	66	721	15354696415	74	721	15327590117	38	721	112345485929	57	721	11737571815	57	721	11737563997	33
722	543653826294	62	722	4536542486016	60	722	43214323565154	67	722	12335476427	35	722	13487718932	77	722	15354696473	58	722	15327590168	51	722	112345485994	65	722	11737571856	41	722	11737564066	69
723	543653826345	51	723	4536542486063	47	723	43214323565194	40	723	12335476485	58	723	13487718999	67	723	15354696529	56	723	15327590204	36	723	112345486041	47	723	11737571947	91	723	11737564104	38

## Sheet: rackspace
Member 1			Member 2			Member 3			Member 4			Member 5			Member 6			Member 7			Member 8			Member 9			Member 10
Packet sequence number	Arrival time(ms)	Time interval	Packet sequence number	Arrival time(ms)	Time interval	Packet sequence number	Arrival time(ms)	Time interval	Packet sequence number	Arrival time(ms)	Time interval	Packet sequence number	Arrival time(ms)	Time interval	Packet sequence number	Arrival time(ms)	Time interval	Packet sequence number	Arrival time(ms)	Time interval	Packet sequence number	Arrival time(ms)	Time interval	Packet sequence number	Arrival time(ms)	Time interval	Packet sequence number	Arrival time(ms)	Time interval
1	534235524543		1	53438767543		1	23445667543		1	23892467534		1	28745412327		1	26294362345		1	2239395312		1	12539543312		1	17655433678		1	112369733654
2	534235524609	66	2	53438767577	34	2	23445667604	61	2	23892467603	69	2	28745412375	48	2	26294362407	62	2	2239395347	35	2	12539543380	68	2	17655433719	41	2	112369733717	63
3	534235524669	60	3	53438767640	63	3	23445667667	63	3	23892467661	58	3	28745412414	39	3	26294362461	54	3	2239395415	68	3	12539543457	77	3	17655433793	74	3	112369733760	43
4	534235524744	75	4	53438767703	63	4	23445667733	66	4	23892467704	43	4	28745412456	42	4	26294362543	82	4	2239395472	57	4	12539543525	68	4	17655433873	80	4	112369733839	79
5	534235524806	62	5	53438767744	41	5	23445667804	71	5	23892467758	54	5	28745412505	49	5	26294362576	33	5	2239395523	51	5	12539543567	42	5	17655433951	78	5	112369733891	52
6	534235524856	50	6	53438767801	57	6	23445667868	64	6	23892467825	67	6	28745412547	42	6	26294362624	48	6	2239395561	38	6	12539543631	64	6	17655433989	38	6	112369733941	50
7	534235524901	45	7	53438767858	57	7	23445667950	82	7	23892467885	60	7	28745412594	47	7	26294362658	34	7	2239395627	66	7	12539543711	80	7	17655434052	63	7	112369733978	37
8	534235524956	55	8	53438767900	42	8	23445668005	55	8	23892467920	35	8	28745412629	35	8	26294362736	78	8	2239395672	45	8	12539543751	40	8	17655434118	66	8	112369734030	52
9	534235525033	77	9	53438767969	69	9	23445668039	34	9	23892467985	65	9	28745412675	46	9	26294362769	33	9	2239395728	56	9	12539543831	80	9	17655434196	78	9	112369734087	57
10	534235525112	79	10	53438768016	47	10	23445668080	41	10	23892468068	83	10	28745412742	67	10	26294362815	46	10	2239395793	65	10	12539543884	53	10	17655434261	65	10	112369734136	49
11	534235525145	33	11	53438768075	59	11	23445668119	39	11	23892468138	70	11	28745412779	37	11	26294362897	82	11	2239395865	72	11	12539543931	47	11	17655434331	70	11	112369734213	77
12	534235525210	65	12	53438768157	82	12	23445668178	59	12	23892468207	69	12	28745412850	71	12	26294362964	67	12	2239395905	40	12	12539543985	54	12	17655434376	45	12	112369734271	58
13	534235525318	108	13	53438768198	41	13	23445668256	78	13	23892468244	37	13	28745412911	61	13	26294363020	56	13	2239395971	66	13	12539544057	72	13	17655434455	79	13	112369734326	55
14	534235525360	42	14	53438768273	75	14	23445668313	57	14	23892468326	82	14	28745412973	62	14	26294363079	59	14	2239396021	50	14	12539544138	81	14	17655434489	34	14	112369734387	61
15	534235525444	84	15	53438768330	57	15	23445668360	47	15	23892468376	50	15	28745413033	60	15	26294363121	42	15	2239396096	75	15	12539544212	74	15	17655434568	79	15	112369734439	52
16	534235525527	83	16	53438768380	50	16	23445668394	34	16	23892468438	62	16	28745413073	40	16	26294363190	69	16	2239396129	33	16	12539544283	71	16	17655434603	35	16	112369734474	35
17	534235525615	88	17	53438768417	37	17	23445668442	48	17	23892468505	67	17	28745413133	60	17	26294363259	69	17	2239396208	79	17	12539544334	51	17	17655434643	40	17	112369734537	63
18	534235525687	72	18	53438768458	41	18	23445668493	51	18	23892468577	72	18	28745413206	73	18	26294363295	36	18	2239396271	63	18	12539544390	56	18	17655434693	50	18	112369734608	71
19	534235525763	76	19	53438768508	50	19	23445668575	82	19	23892468632	55	19	28745413274	68	19	26294363366	71	19	2239396341	70	19	12539544443	53	19	17655434773	80	19	112369734671	63
20	534235525868	105	20	53438768571	63	20	23445668627	52	20	23892468683	51	20	28745413319	45	20	26294363417	51	20	2239396419	78	20	12539544492	49	20	17655434841	68	20	112369734707	36
21	534235525916	48	21	53438768603	32	21	23445668698	71	21	23892468752	69	21	28745413402	83	21	26294363477	60	21	2239396472	53	21	12539544559	67	21	17655434913	72	21	112369734743	36
22	534235525961	45	22	53438768650	47	22	23445668778	80	22	23892468804	52	22	28745413480	78	22	26294363509	32	22	2239396507	35	22	12539544599	40	22	17655434983	70	22	112369734820	77
23	534235525992	31	23	53438768705	55	23	23445668843	65	23	23892468885	81	23	28745413531	51	23	26294363577	68	23	2239396590	83	23	12539544648	49	23	17655435056	73	23	112369734890	70
24	534235526088	96	24	53438768782	77	24	23445668896	53	24	23892468947	62	24	28745413565	34	24	26294363612	35	24	2239396647	57	24	12539544728	80	24	17655435116	60	24	112369734973	83
25	534235526140	52	25	53438768823	41	25	23445668949	53	25	23892469016	69	25	28745413637	72	25	26294363687	75	25	2239396715	68	25	12539544771	43	25	17655435191	75	25	112369735049	76
26	534235526223	83	26	53438768869	46	26	23445669017	68	26	23892469087	71	26	28745413673	36	26	26294363728	41	26	2239396768	53	26	12539544844	73	26	17655435260	69	26	112369735116	67
27	534235526323	100	27	53438768912	43	27	23445669090	73	27	23892469131	44	27	28745413715	42	27	26294363793	65	27	2239396815	47	27	12539544913	69	27	17655435334	74	27	112369735162	46
28	534235526374	51	28	53438768979	67	28	23445669173	83	28	23892469205	74	28	28745413749	34	28	26294363836	43	28	2239396887	72	28	12539544968	55	28	17655435409	75	28	112369735200	38
29	534235526429	55	29	53438769028	49	29	23445669212	39	29	23892469278	73	29	28745413808	59	29	26294363894	58	29	2239396958	71	29	12539545009	41	29	17655435461	52	29	112369735257	57
30	534235526528	99	30	53438769061	33	30	23445669255	43	30	23892469338	60	30	28745413840	32	30	26294363935	41	30	2239397013	55	30	12539545071	62	30	17655435517	56	30	112369735290	33
31	534235526589	61	31	53438769099	38	31	23445669330	75	31	23892469419	81	31	28745413913	73	31	26294364000	65	31	2239397053	40	31	12539545114	43	31	17655435581	64	31	112369735330	40
32	534235526705	116	32	53438769148	49	32	23445669364	34	32	23892469462	43	32	28745413951	38	32	26294364038	38	32	2239397105	52	32	12539545147	33	32	17655435651	70	32	112369735384	54
33	534235526814	109	33	53438769230	82	33	23445669435	71	33	23892469540	78	33	28745413993	42	33	26294364097	59	33	2239397139	34	33	12539545203	56	33	17655435718	67	33	112369735464	80
34	534235526915	101	34	53438769291	61	34	23445669501	66	34	23892469588	48	34	28745414071	78	34	26294364138	41	34	2239397194	55	34	12539545255	52	34	17655435758	40	34	112369735543	79
35	534235527022	107	35	53438769344	53	35	23445669581	80	35	23892469669	81	35	28745414121	50	35	26294364212	74	35	2239397237	43	35	12539545307	52	35	17655435817	59	35	112369735602	59
36	534235527065	43	36	53438769409	65	36	23445669662	81	36	23892469752	83	36	28745414181	60	36	26294364282	70	36	2239397302	65	36	12539545373	66	36	17655435889	72	36	112369735676	74
37	534235527110	45	37	53438769460	51	37	23445669695	33	37	23892469785	33	37	28745414217	36	37	26294364348	66	37	2239397373	71	37	12539545424	51	37	17655435929	40	37	112369735755	79
38	534235527228	118	38	53438769530	70	38	23445669761	66	38	23892469851	66	38	28745414268	51	38	26294364396	48	38	2239397456	83	38	12539545487	63	38	17655435963	34	38	112369735792	37
39	534235527329	101	39	53438769599	69	39	23445669802	41	39	23892469899	48	39	28745414343	75	39	26294364439	43	39	2239397500	44	39	12539545538	51	39	17655436009	46	39	112369735831	39
40	534235527408	79	40	53438769656	57	40	23445669870	68	40	23892469979	80	40	28745414411	68	40	26294364515	76	40	2239397547	47	40	12539545610	72	40	17655436041	32	40	112369735892	61
41	534235527466	58	41	53438769714	58	41	23445669926	56	41	23892470042	63	41	28745414447	36	41	26294364591	76	41	2239397588	41	41	12539545669	59	41	17655436121	80	41	112369735939	47
42	534235527537	71	42	53438769754	40	42	23445670007	81	42	23892470111	69	42	28745414521	74	42	26294364653	62	42	2239397660	72	42	12539545742	73	42	17655436203	82	42	112369735975	36
43	534235527653	116	43	53438769836	82	43	23445670066	59	43	23892470163	52	43	28745414581	60	43	26294364692	39	43	2239397711	51	43	12539545777	35	43	17655436262	59	43	112369736051	76
44	534235527697	44	44	53438769904	68	44	23445670144	78	44	23892470198	35	44	28745414641	60	44	26294364766	74	44	2239397763	52	44	12539545819	42	44	17655436313	51	44	112369736087	36
45	534235527753	56	45	53438769944	40	45	23445670182	38	45	23892470254	56	45	28745414699	58	45	26294364848	82	45	2239397821	58	45	12539545859	40	45	17655436379	66	45	112369736142	55
46	534235527820	67	46	53438770001	57	46	23445670239	57	46	23892470319	65	46	28745414737	38	46	26294364921	73	46	2239397864	43	46	12539545919	60	46	17655436440	61	46	112369736180	38
47	534235527897	77	47	53438770054	53	47	23445670304	65	47	23892470361	42	47	28745414815	78	47	26294364990	69	47	2239397907	43	47	12539545975	56	47	17655436478	38	47	112369736220	40
48	534235527976	79	48	53438770109	55	48	23445670356	52	48	23892470403	42	48	28745414897	82	48	26294365073	83	48	2239397953	46	48	12539546018	43	48	17655436558	80	48	112369736261	41
49	534235528094	118	49	53438770148	39	49	23445670436	80	49	23892470478	75	49	28745414936	39	49	26294365127	54	49	2239398021	68	49	12539546071	53	49	17655436596	38	49	112369736344	83
50	534235528181	87	50	53438770216	68	50	23445670487	51	50	23892470524	46	50	28745415010	74	50	26294365167	40	50	2239398093	72	50	12539546132	61	50	17655436641	45	50	112369736418	74
51	534235528224	43	51	53438770263	47	51	23445670523	36	51	23892470593	69	51	28745415093	83	51	26294365243	76	51	2239398165	72	51	12539546173	41	51	17655436678	37	51	112369736479	61
52	534235528258	34	52	53438770323	60	52	23445670596	73	52	23892470672	79	52	28745415143	50	52	26294365291	48	52	2239398211	46	52	12539546239	66	52	17655436743	65	52	112369736524	45
53	534235528333	75	53	53438770383	60	53	23445670678	82	53	23892470722	50	53	28745415208	65	53	26294365328	37	53	2239398260	49	53	12539546298	59	53	17655436820	77	53	112369736603	79
54	534235528428	95	54	53438770422	39	54	23445670723	45	54	23892470786	64	54	28745415248	40	54	26294365375	47	54	2239398305	45	54	12539546353	55	54	17655436855	35	54	112369736670	67
55	534235528470	42	55	53438770463	41	55	23445670799	76	55	23892470845	59	55	28745415300	52	55	26294365440	65	55	2239398379	74	55	12539546405	52	55	17655436934	79	55	112369736710	40
56	534235528509	39	56	53438770507	44	56	23445670839	40	56	23892470897	52	56	28745415342	42	56	26294365479	39	56	2239398453	74	56	12539546443	38	56	17655436980	46	56	112369736761	51
57	534235528551	42	57	53438770553	46	57	23445670891	52	57	23892470975	78	57	28745415390	48	57	26294365537	58	57	2239398491	38	57	12539546517	74	57	17655437058	78	57	112369736811	50
58	534235528654	103	58	53438770633	80	58	23445670973	82	58	23892471047	72	58	28745415448	58	58	26294365595	58	58	2239398538	47	58	12539546549	32	58	17655437121	63	58	112369736861	50
59	534235528760	106	59	53438770695	62	59	23445671055	82	59	23892471107	60	59	28745415524	76	59	26294365641	46	59	2239398605	67	59	12539546620	71	59	17655437153	32	59	112369736941	80
60	534235528859	99	60	53438770761	66	60	23445671133	78	60	23892471145	38	60	28745415589	65	60	26294365677	36	60	2239398679	74	60	12539546657	37	60	17655437210	57	60	112369737005	64
61	534235528945	86	61	53438770822	61	61	23445671213	80	61	23892471179	34	61	28745415631	42	61	26294365722	45	61	2239398720	41	61	12539546697	40	61	17655437278	68	61	112369737075	70
62	534235529002	57	62	53438770864	42	62	23445671271	58	62	23892471259	80	62	28745415677	46	62	26294365786	64	62	2239398798	78	62	12539546729	32	62	17655437334	56	62	112369737119	44
63	534235529094	92	63	53438770919	55	63	23445671313	42	63	23892471336	77	63	28745415738	61	63	26294365833	47	63	2239398842	44	63	12539546785	56	63	17655437376	42	63	112369737180	61
64	534235529140	46	64	53438770980	61	64	23445671379	66	64	23892471405	69	64	28745415821	83	64	26294365872	39	64	2239398878	36	64	12539546829	44	64	17655437436	60	64	112369737251	71
65	534235529244	104	65	53438771061	81	65	23445671412	33	65	23892471441	36	65	28745415859	38	65	26294365944	72	65	2239398929	51	65	12539546884	55	65	17655437491	55	65	112369737303	52
66	534235529312	68	66	53438771120	59	66	23445671487	75	66	23892471495	54	66	28745415916	57	66	26294366019	75	66	2239398997	68	66	12539546927	43	66	17655437562	71	66	112369737340	37
67	534235529390	78	67	53438771184	64	67	23445671526	39	67	23892471534	39	67	28745415951	35	67	26294366100	81	67	2239399080	83	67	12539546983	56	67	17655437639	77	67	112369737407	67
68	534235529498	108	68	53438771220	36	68	23445671560	34	68	23892471592	58	68	28745416008	57	68	26294366160	60	68	2239399158	78	68	12539547019	36	68	17655437676	37	68	112369737479	72
69	534235529575	77	69	53438771288	68	69	23445671601	41	69	23892471633	41	69	28745416080	72	69	26294366240	80	69	2239399206	48	69	12539547088	69	69	17655437708	32	69	112369737514	35
70	534235529671	96	70	53438771341	53	70	23445671653	52	70	23892471701	68	70	28745416138	58	70	26294366318	78	70	2239399253	47	70	12539547160	72	70	17655437772	64	70	112369737583	69
71	534235529717	46	71	53438771390	49	71	23445671734	81	71	23892471753	52	71	28745416173	35	71	26294366380	62	71	2239399311	58	71	12539547240	80	71	17655437845	73	71	112369737630	47
72	534235529763	46	72	53438771457	67	72	23445671783	49	72	23892471805	52	72	28745416205	32	72	26294366420	40	72	2239399357	46	72	12539547296	56	72	17655437922	77	72	112369737712	82
73	534235529818	55	73	53438771515	58	73	23445671858	75	73	23892471867	62	73	28745416238	33	73	26294366495	75	73	2239399429	72	73	12539547328	32	73	17655437975	53	73	112369737782	70
74	534235529882	64	74	53438771550	35	74	23445671939	81	74	23892471915	48	74	28745416311	73	74	26294366557	62	74	2239399504	75	74	12539547400	72	74	17655438020	45	74	112369737833	51
75	534235529940	58	75	53438771584	34	75	23445671984	45	75	23892471977	62	75	28745416392	81	75	26294366594	37	75	2239399570	66	75	12539547447	47	75	17655438078	58	75	112369737898	65
76	534235530045	105	76	53438771641	57	76	23445672020	36	76	23892472018	41	76	28745416438	46	76	26294366675	81	76	2239399631	61	76	12539547525	78	76	17655438138	60	76	112369737953	55
77	534235530094	49	77	53438771679	38	77	23445672070	50	77	23892472066	48	77	28745416486	48	77	26294366732	57	77	2239399704	73	77	12539547605	80	77	17655438219	81	77	112369738016	63
78	534235530142	48	78	53438771712	33	78	23445672146	76	78	23892472104	38	78	28745416561	75	78	26294366773	41	78	2239399741	37	78	12539547677	72	78	17655438254	35	78	112369738085	69
79	534235530196	54	79	53438771757	45	79	23445672178	32	79	23892472170	66	79	28745416626	65	79	26294366835	62	79	2239399798	57	79	12539547726	49	79	17655438324	70	79	112369738143	58
80	534235530241	45	80	53438771789	32	80	23445672251	73	80	23892472207	37	80	28745416694	68	80	26294366901	66	80	2239399833	35	80	12539547806	80	80	17655438362	38	80	112369738209	66
81	534235530331	90	81	53438771849	60	81	23445672312	61	81	23892472243	36	81	28745416770	76	81	26294366948	47	81	2239399914	81	81	12539547857	51	81	17655438403	41	81	112369738266	57
82	534235530387	56	82	53438771902	53	82	23445672350	38	82	23892472292	49	82	28745416802	32	82	26294367012	64	82	2239399965	51	82	12539547921	64	82	17655438443	40	82	112369738310	44
83	534235530471	84	83	53438771947	45	83	23445672404	54	83	23892472358	66	83	28745416853	51	83	26294367084	72	83	2239400014	49	83	12539547999	78	83	17655438479	36	83	112369738387	77
84	534235530511	40	84	53438771994	47	84	23445672460	56	84	23892472436	78	84	28745416891	38	84	26294367127	43	84	2239400068	54	84	12539548068	69	84	17655438514	35	84	112369738462	75
85	534235530549	38	85	53438772044	50	85	23445672514	54	85	23892472479	43	85	28745416964	73	85	26294367200	73	85	2239400100	32	85	12539548137	69	85	17655438592	78	85	112369738539	77
86	534235530603	54	86	53438772098	54	86	23445672548	34	86	23892472514	35	86	28745417031	67	86	26294367240	40	86	2239400162	62	86	12539548218	81	86	17655438644	52	86	112369738603	64
87	534235530718	115	87	53438772161	63	87	23445672587	39	87	23892472579	65	87	28745417087	56	87	26294367285	45	87	2239400239	77	87	12539548266	48	87	17655438723	79	87	112369738670	67
88	534235530823	105	88	53438772237	76	88	23445672659	72	88	23892472616	37	88	28745417156	69	88	26294367353	68	88	2239400296	57	88	12539548327	61	88	17655438793	70	88	112369738737	67
89	534235530876	53	89	53438772289	52	89	23445672723	64	89	23892472669	53	89	28745417191	35	89	26294367398	45	89	2239400346	50	89	12539548384	57	89	17655438831	38	89	112369738805	68
90	534235530964	88	90	53438772351	62	90	23445672771	48	90	23892472722	53	90	28745417236	45	90	26294367481	83	90	2239400427	81	90	12539548432	48	90	17655438875	44	90	112369738848	43
91	534235531040	76	91	53438772389	38	91	23445672839	68	91	23892472756	34	91	28745417301	65	91	26294367554	73	91	2239400507	80	91	12539548511	79	91	17655438936	61	91	112369738917	69
92	534235531078	38	92	53438772466	77	92	23445672917	78	92	23892472803	47	92	28745417355	54	92	26294367629	75	92	2239400551	44	92	12539548584	73	92	17655438972	36	92	112369738963	46
93	534235531119	41	93	53438772521	55	93	23445672972	55	93	23892472841	38	93	28745417413	58	93	26294367680	51	93	2239400600	49	93	12539548661	77	93	17655439008	36	93	112369738999	36
94	534235531150	31	94	53438772569	48	94	23445673013	41	94	23892472885	44	94	28745417464	51	94	26294367727	47	94	2239400657	57	94	12539548702	41	94	17655439053	45	94	112369739067	68
95	534235531218	68	95	53438772620	51	95	23445673082	69	95	23892472966	81	95	28745417532	68	95	26294367800	73	95	2239400689	32	95	12539548759	57	95	17655439129	76	95	112369739146	79
96	534235531264	46	96	53438772676	56	96	23445673162	80	96	23892473011	45	96	28745417607	75	96	26294367837	37	96	2239400751	62	96	12539548837	78	96	17655439195	66	96	112369739209	63
97	534235531323	59	97	53438772741	65	97	23445673225	63	97	23892473083	72	97	28745417662	55	97	26294367875	38	97	2239400797	46	97	12539548870	33	97	17655439266	71	97	112369739248	39
98	534235531384	61	98	53438772783	42	98	23445673305	80	98	23892473119	36	98	28745417719	57	98	26294367924	49	98	2239400835	38	98	12539548919	49	98	17655439342	76	98	112369739323	75
99	534235531424	40	99	53438772864	81	99	23445673347	42	99	23892473157	38	99	28745417793	74	99	26294367990	66	99	2239400901	66	99	12539548995	76	99	17655439385	43	99	112369739383	60
100	534235531466	42	100	53438772940	76	100	23445673424	77	100	23892473201	44	100	28745417831	38	100	26294368066	76	100	2239400983	82	100	12539549073	78	100	17655439448	63	100	112369739434	51
101	534235531534	68	101	53438773007	67	101	23445673491	67	101	23892473241	40	101	28745417908	77	101	26294368113	47	101	2239401026	43	101	12539549139	66	101	17655439484	36	101	112369739510	76
102	534235531597	63	102	53438773059	52	102	23445673557	66	102	23892473316	75	102	28745417989	81	102	26294368156	43	102	2239401105	79	102	12539549207	68	102	17655439539	55	102	112369739565	55
103	534235531651	54	103	53438773105	46	103	23445673611	54	103	23892473357	41	103	28745418072	83	103	26294368237	81	103	2239401171	66	103	12539549251	44	103	17655439590	51	103	112369739606	41
104	534235531712	61	104	53438773156	51	104	23445673669	58	104	23892473431	74	104	28745418114	42	104	26294368286	49	104	2239401244	73	104	12539549325	74	104	17655439661	71	104	112369739659	53
105	534235531764	52	105	53438773224	68	105	23445673731	62	105	23892473513	82	105	28745418163	49	105	26294368329	43	105	2239401305	61	105	12539549365	40	105	17655439704	43	105	112369739736	77
106	534235531795	31	106	53438773260	36	106	23445673782	51	106	23892473584	71	106	28745418206	43	106	26294368405	76	106	2239401380	75	106	12539549448	83	106	17655439761	57	106	112369739812	76
107	534235531857	62	107	53438773295	35	107	23445673856	74	107	23892473641	57	107	28745418240	34	107	26294368465	60	107	2239401424	44	107	12539549487	39	107	17655439815	54	107	112369739862	50
108	534235531919	62	108	53438773370	75	108	23445673890	34	108	23892473678	37	108	28745418305	65	108	26294368509	44	108	2239401497	73	108	12539549566	79	108	17655439896	81	108	112369739902	40
109	534235531968	49	109	53438773453	83	109	23445673929	39	109	23892473724	46	109	28745418361	56	109	26294368582	73	109	2239401538	41	109	12539549621	55	109	17655439939	43	109	112369739944	42
110	534235532000	32	110	53438773500	47	110	23445673968	39	110	23892473784	60	110	28745418428	67	110	26294368653	71	110	2239401619	81	110	12539549665	44	110	17655440020	81	110	112369740011	67
111	534235532036	36	111	53438773542	42	111	23445674045	77	111	23892473821	37	111	28745418475	47	111	26294368735	82	111	2239401656	37	111	12539549720	55	111	17655440074	54	111	112369740074	63
112	534235532085	49	112	53438773588	46	112	23445674094	49	112	23892473853	32	112	28745418550	75	112	26294368802	67	112	2239401735	79	112	12539549797	77	112	17655440154	80	112	112369740130	56
113	534235532137	52	113	53438773644	56	113	23445674146	52	113	23892473892	39	113	28745418615	65	113	26294368845	43	113	2239401772	37	113	12539549873	76	113	17655440218	64	113	112369740191	61
114	534235532191	54	114	53438773726	82	114	23445674192	46	114	23892473956	64	114	28745418686	71	114	26294368914	69	114	2239401826	54	114	12539549950	77	114	17655440260	42	114	112369740230	39
115	534235532254	63	115	53438773807	81	115	23445674244	52	115	23892474006	50	115	28745418749	63	115	26294368965	51	115	2239401864	38	115	12539549994	44	115	17655440309	49	115	112369740272	42
116	534235532302	48	116	53438773868	61	116	23445674316	72	116	23892474048	42	116	28745418796	47	116	26294369038	73	116	2239401936	72	116	12539550052	58	116	17655440369	60	116	112369740327	55
117	534235532370	68	117	53438773903	35	117	23445674391	75	117	23892474126	78	117	28745418832	36	117	26294369118	80	117	2239401999	63	117	12539550098	46	117	17655440434	65	117	112369740408	81
118	534235532410	40	118	53438773967	64	118	23445674431	40	118	23892474187	61	118	28745418868	36	118	26294369180	62	118	2239402073	74	118	12539550153	55	118	17655440498	64	118	112369740480	72
119	534235532458	48	119	53438774008	41	119	23445674474	43	119	23892474234	47	119	28745418926	58	119	26294369226	46	119	2239402138	65	119	12539550187	34	119	17655440558	60	119	112369740552	72
120	534235532511	53	120	53438774061	53	120	23445674527	53	120	23892474291	57	120	28745418974	48	120	26294369299	73	120	2239402219	81	120	12539550266	79	120	17655440594	36	120	112369740629	77
121	534235532575	64	121	53438774095	34	121	23445674574	47	121	23892474348	57	121	28745419032	58	121	26294369337	38	121	2239402281	62	121	12539550324	58	121	17655440672	78	121	112369740712	83
122	534235532645	70	122	53438774174	79	122	23445674622	48	122	23892474419	71	122	28745419110	78	122	26294369393	56	122	2239402361	80	122	12539550391	67	122	17655440755	83	122	112369740756	44
123	534235532679	34	123	53438774214	40	123	23445674667	45	123	23892474462	43	123	28745419169	59	123	26294369474	81	123	2239402419	58	123	12539550437	46	123	17655440800	45	123	112369740835	79
124	534235532732	53	124	53438774253	39	124	23445674736	69	124	23892474543	81	124	28745419242	73	124	26294369515	41	124	2239402477	58	124	12539550469	32	124	17655440841	41	124	112369740914	79
125	534235532765	33	125	53438774304	51	125	23445674814	78	125	23892474588	45	125	28745419322	80	125	26294369593	78	125	2239402550	73	125	12539550507	38	125	17655440888	47	125	112369740960	46
126	534235532821	56	126	53438774376	72	126	23445674893	79	126	23892474632	44	126	28745419404	82	126	26294369667	74	126	2239402582	32	126	12539550590	83	126	17655440922	34	126	112369740994	34
127	534235532877	56	127	53438774449	73	127	23445674941	48	127	23892474694	62	127	28745419454	50	127	26294369711	44	127	2239402628	46	127	12539550665	75	127	17655440987	65	127	112369741036	42
128	534235532947	70	128	53438774503	54	128	23445675005	64	128	23892474740	46	128	28745419529	75	128	26294369767	56	128	2239402680	52	128	12539550742	77	128	17655441033	46	128	112369741100	64
129	534235533009	62	129	53438774547	44	129	23445675063	58	129	23892474822	82	129	28745419579	50	129	26294369834	67	129	2239402756	76	129	12539550775	33	129	17655441065	32	129	112369741153	53
130	534235533080	71	130	53438774627	80	130	23445675124	61	130	23892474904	82	130	28745419656	77	130	26294369889	55	130	2239402797	41	130	12539550856	81	130	17655441130	65	130	112369741224	71
131	534235533136	56	131	53438774675	48	131	23445675200	76	131	23892474938	34	131	28745419726	70	131	26294369922	33	131	2239402869	72	131	12539550901	45	131	17655441194	64	131	112369741281	57
132	534235533193	57	132	53438774715	40	132	23445675262	62	132	23892475020	82	132	28745419789	63	132	26294370000	78	132	2239402929	60	132	12539550981	80	132	17655441238	44	132	112369741356	75
133	534235533259	66	133	53438774786	71	133	23445675336	74	133	23892475061	41	133	28745419824	35	133	26294370059	59	133	2239402992	63	133	12539551052	71	133	17655441306	68	133	112369741419	63
134	534235533321	62	134	53438774865	79	134	23445675373	37	134	23892475100	39	134	28745419864	40	134	26294370097	38	134	2239403072	80	134	12539551126	74	134	17655441371	65	134	112369741501	82
135	534235533379	58	135	53438774901	36	135	23445675426	53	135	23892475154	54	135	28745419943	79	135	26294370175	78	135	2239403147	75	135	12539551203	77	135	17655441426	55	135	112369741559	58
136	534235533410	31	136	53438774954	53	136	23445675483	57	136	23892475202	48	136	28745419983	40	136	26294370238	63	136	2239403192	45	136	12539551279	76	136	17655441501	75	136	112369741612	53
137	534235533461	51	137	53438775014	60	137	23445675535	52	137	23892475253	51	137	28745420040	57	137	26294370307	69	137	2239403254	62	137	12539551358	79	137	17655441553	52	137	112369741663	51
138	534235533518	57	138	53438775080	66	138	23445675585	50	138	23892475290	37	138	28745420102	62	138	26294370346	39	138	2239403300	46	138	12539551437	79	138	17655441597	44	138	112369741730	67
139	534235533582	64	139	53438775148	68	139	23445675617	32	139	23892475347	57	139	28745420175	73	139	26294370398	52	139	2239403357	57	139	12539551498	61	139	17655441656	59	139	112369741763	33
140	534235533614	32	140	53438775231	83	140	23445675678	61	140	23892475406	59	140	28745420215	40	140	26294370430	32	140	2239403421	64	140	12539551581	83	140	17655441722	66	140	112369741814	51
141	534235533691	77	141	53438775309	78	141	23445675714	36	141	23892475449	43	141	28745420272	57	141	26294370486	56	141	2239403493	72	141	12539551618	37	141	17655441774	52	141	112369741897	83
142	534235533743	52	142	53438775378	69	142	23445675789	75	142	23892475523	74	142	28745420329	57	142	26294370541	55	142	2239403531	38	142	12539551693	75	142	17655441850	76	142	112369741976	79
143	534235533786	43	143	53438775427	49	143	23445675834	45	143	23892475602	79	143	28745420361	32	143	26294370604	63	143	2239403589	58	143	12539551744	51	143	17655441901	51	143	112369742033	57
144	534235533856	70	144	53438775487	60	144	23445675898	64	144	23892475676	74	144	28745420405	44	144	26294370687	83	144	2239403638	49	144	12539551784	40	144	17655441961	60	144	112369742105	72
145	534235533924	68	145	53438775542	55	145	23445675977	79	145	23892475717	41	145	28745420463	58	145	26294370723	36	145	2239403677	39	145	12539551856	72	145	17655442043	82	145	112369742166	61
146	534235533987	63	146	53438775611	69	146	23445676050	73	146	23892475782	65	146	28745420528	65	146	26294370788	65	146	2239403730	53	146	12539551898	42	146	17655442096	53	146	112369742201	35
147	534235534039	52	147	53438775651	40	147	23445676115	65	147	23892475838	56	147	28745420581	53	147	26294370837	49	147	2239403803	73	147	12539551955	57	147	17655442128	32	147	112369742233	32
148	534235534097	58	148	53438775704	53	148	23445676149	34	148	23892475887	49	148	28745420627	46	148	26294370913	76	148	2239403873	70	148	12539551999	44	148	17655442204	76	148	112369742281	48
149	534235534131	34	149	53438775775	71	149	23445676226	77	149	23892475953	66	149	28745420687	60	149	26294370993	80	149	2239403909	36	149	12539552042	43	149	17655442269	65	149	112369742345	64
150	534235534172	41	150	53438775830	55	150	23445676258	32	150	23892476020	67	150	28745420723	36	150	26294371053	60	150	2239403985	76	150	12539552091	49	150	17655442302	33	150	112369742399	54
151	534235534215	43	151	53438775887	57	151	23445676335	77	151	23892476077	57	151	28745420800	77	151	26294371125	72	151	2239404037	52	151	12539552137	46	151	17655442354	52	151	112369742465	66
152	534235534260	45	152	53438775951	64	152	23445676409	74	152	23892476132	55	152	28745420840	40	152	26294371196	71	152	2239404084	47	152	12539552172	35	152	17655442423	69	152	112369742546	81
153	534235534325	65	153	53438776026	75	153	23445676471	62	153	23892476213	81	153	28745420923	83	153	26294371243	47	153	2239404167	83	153	12539552249	77	153	17655442469	46	153	112369742602	56
154	534235534388	63	154	53438776092	66	154	23445676507	36	154	23892476261	48	154	28745420988	65	154	26294371283	40	154	2239404248	81	154	12539552296	47	154	17655442516	47	154	112369742659	57
155	534235534460	72	155	53438776160	68	155	23445676539	32	155	23892476340	79	155	28745421037	49	155	26294371315	32	155	2239404289	41	155	12539552344	48	155	17655442572	56	155	112369742710	51
156	534235534525	65	156	53438776222	62	156	23445676619	80	156	23892476399	59	156	28745421071	34	156	26294371348	33	156	2239404358	69	156	12539552378	34	156	17655442624	52	156	112369742758	48
157	534235534600	75	157	53438776270	48	157	23445676698	79	157	23892476474	75	157	28745421151	80	157	26294371383	35	157	2239404395	37	157	12539552445	67	157	17655442690	66	157	112369742822	64
158	534235534637	37	158	53438776321	51	158	23445676761	63	158	23892476538	64	158	28745421190	39	158	26294371446	63	158	2239404452	57	158	12539552483	38	158	17655442748	58	158	112369742898	76
159	534235534675	38	159	53438776401	80	159	23445676817	56	159	23892476621	83	159	28745421259	69	159	26294371499	53	159	2239404530	78	159	12539552518	35	159	17655442820	72	159	112369742976	78
160	534235534729	54	160	53438776453	52	160	23445676867	50	160	23892476666	45	160	28745421314	55	160	26294371544	45	160	2239404595	65	160	12539552565	47	160	17655442890	70	160	112369743030	54
161	534235534771	42	161	53438776531	78	161	23445676940	73	161	23892476713	47	161	28745421375	61	161	26294371627	83	161	2239404657	62	161	12539552600	35	161	17655442935	45	161	112369743104	74
162	534235534812	41	162	53438776588	57	162	23445676991	51	162	23892476785	72	162	28745421455	80	162	26294371697	70	162	2239404733	76	162	12539552641	41	162	17655442976	41	162	112369743159	55
163	534235534891	79	163	53438776647	59	163	23445677059	68	163	23892476863	78	163	28745421503	48	163	26294371732	35	163	2239404785	52	163	12539552705	64	163	17655443019	43	163	112369743235	76
164	534235534963	72	164	53438776728	81	164	23445677094	35	164	23892476913	50	164	28745421560	57	164	26294371802	70	164	2239404864	79	164	12539552782	77	164	17655443071	52	164	112369743315	80
165	534235535018	55	165	53438776783	55	165	23445677130	36	165	23892476948	35	165	28745421631	71	165	26294371847	45	165	2239404947	83	165	12539552816	34	165	17655443146	75	165	112369743373	58
166	534235535060	42	166	53438776818	35	166	23445677182	52	166	23892476999	51	166	28745421677	46	166	26294371909	62	166	2239404984	37	166	12539552880	64	166	17655443209	63	166	112369743454	81
167	534235535132	72	167	53438776885	67	167	23445677239	57	167	23892477035	36	167	28745421720	43	167	26294371950	41	167	2239405044	60	167	12539552957	77	167	17655443290	81	167	112369743515	61
168	534235535203	71	168	53438776939	54	168	23445677297	58	168	23892477070	35	168	28745421791	71	168	26294372015	65	168	2239405077	33	168	12539552999	42	168	17655443369	79	168	112369743573	58
169	534235535250	47	169	53438776978	39	169	23445677357	60	169	23892477130	60	169	28745421832	41	169	26294372068	53	169	2239405125	48	169	12539553054	55	169	17655443417	48	169	112369743622	49
170	534235535314	64	170	53438777044	66	170	23445677400	43	170	23892477193	63	170	28745421904	72	170	26294372108	40	170	2239405186	61	170	12539553113	59	170	17655443475	58	170	112369743695	73
171	534235535371	57	171	53438777111	67	171	23445677443	43	171	23892477236	43	171	28745421973	69	171	26294372163	55	171	2239405220	34	171	12539553177	64	171	17655443521	46	171	112369743778	83
172	534235535442	71	172	53438777194	83	172	23445677521	78	172	23892477295	59	172	28745422042	69	172	26294372220	57	172	2239405297	77	172	12539553243	66	172	17655443598	77	172	112369743841	63
173	534235535519	77	173	53438777244	50	173	23445677553	32	173	23892477334	39	173	28745422116	74	173	26294372280	60	173	2239405364	67	173	12539553282	39	173	17655443651	53	173	112369743894	53
174	534235535550	31	174	53438777276	32	174	23445677615	62	174	23892477389	55	174	28745422152	36	174	26294372357	77	174	2239405418	54	174	12539553340	58	174	17655443719	68	174	112369743955	61
175	534235535629	79	175	53438777316	40	175	23445677689	74	175	23892477469	80	175	28745422223	71	175	26294372431	74	175	2239405475	57	175	12539553387	47	175	17655443800	81	175	112369743996	41
176	534235535664	35	176	53438777387	71	176	23445677731	42	176	23892477519	50	176	28745422259	36	176	26294372466	35	176	2239405554	79	176	12539553470	83	176	17655443867	67	176	112369744069	73
177	534235535735	71	177	53438777428	41	177	23445677786	55	177	23892477564	45	177	28745422329	70	177	26294372549	83	177	2239405602	48	177	12539553516	46	177	17655443910	43	177	112369744128	59
178	534235535785	50	178	53438777460	32	178	23445677861	75	178	23892477599	35	178	28745422368	39	178	26294372600	51	178	2239405654	52	178	12539553552	36	178	17655443980	70	178	112369744169	41
179	534235535862	77	179	53438777505	45	179	23445677900	39	179	23892477676	77	179	28745422402	34	179	26294372637	37	179	2239405711	57	179	12539553616	64	179	17655444054	74	179	112369744206	37
180	534235535906	44	180	53438777548	43	180	23445677954	54	180	23892477735	59	180	28745422472	70	180	26294372710	73	180	2239405743	32	180	12539553651	35	180	17655444101	47	180	112369744288	82
181	534235535974	68	181	53438777612	64	181	23445678016	62	181	23892477816	81	181	28745422521	49	181	26294372774	64	181	2239405808	65	181	12539553718	67	181	17655444178	77	181	112369744348	60
182	534235536043	69	182	53438777648	36	182	23445678071	55	182	23892477874	58	182	28745422580	59	182	26294372814	40	182	2239405850	42	182	12539553762	44	182	17655444243	65	182	112369744388	40
183	534235536087	44	183	53438777696	48	183	23445678146	75	183	23892477933	59	183	28745422621	41	183	26294372887	73	183	2239405906	56	183	12539553795	33	183	17655444321	78	183	112369744429	41
184	534235536135	48	184	53438777732	36	184	23445678209	63	184	23892477979	46	184	28745422676	55	184	26294372940	53	184	2239405952	46	184	12539553847	52	184	17655444380	59	184	112369744470	41
185	534235536190	55	185	53438777812	80	185	23445678280	71	185	23892478049	70	185	28745422716	40	185	26294373018	78	185	2239405987	35	185	12539553921	74	185	17655444457	77	185	112369744553	83
186	534235536239	49	186	53438777887	75	186	23445678328	48	186	23892478087	38	186	28745422757	41	186	26294373083	65	186	2239406023	36	186	12539553963	42	186	17655444514	57	186	112369744623	70
187	534235536316	77	187	53438777928	41	187	23445678368	40	187	23892478120	33	187	28745422798	41	187	26294373156	73	187	2239406102	79	187	12539554022	59	187	17655444597	83	187	112369744692	69
188	534235536389	73	188	53438777979	51	188	23445678447	79	188	23892478152	32	188	28745422843	45	188	26294373238	82	188	2239406166	64	188	12539554085	63	188	17655444675	78	188	112369744746	54
189	534235536453	64	189	53438778049	70	189	23445678512	65	189	23892478187	35	189	28745422925	82	189	26294373317	79	189	2239406247	81	189	12539554160	75	189	17655444737	62	189	112369744792	46
190	534235536496	43	190	53438778110	61	190	23445678557	45	190	23892478265	78	190	28745422999	74	190	26294373354	37	190	2239406325	78	190	12539554208	48	190	17655444785	48	190	112369744839	47
191	534235536528	32	191	53438778166	56	191	23445678602	45	191	23892478341	76	191	28745423044	45	191	26294373426	72	191	2239406390	65	191	12539554242	34	191	17655444858	73	191	112369744896	57
192	534235536598	70	192	53438778228	62	192	23445678644	42	192	23892478391	50	192	28745423121	77	192	26294373481	55	192	2239406446	56	192	12539554281	39	192	17655444926	68	192	112369744975	79
193	534235536656	58	193	53438778291	63	193	23445678676	32	193	23892478445	54	193	28745423163	42	193	26294373555	74	193	2239406485	39	193	12539554342	61	193	17655444984	58	193	112369745041	66
194	534235536728	72	194	53438778373	82	194	23445678753	77	194	23892478494	49	194	28745423224	61	194	26294373610	55	194	2239406520	35	194	12539554425	83	194	17655445054	70	194	112369745073	32
195	534235536760	32	195	53438778431	58	195	23445678786	33	195	23892478536	42	195	28745423258	34	195	26294373667	57	195	2239406586	66	195	12539554471	46	195	17655445107	53	195	112369745113	40
196	534235536836	76	196	53438778467	36	196	23445678862	76	196	23892478576	40	196	28745423332	74	196	26294373745	78	196	2239406638	52	196	12539554550	79	196	17655445187	80	196	112369745186	73
197	534235536888	52	197	53438778544	77	197	23445678912	50	197	23892478640	64	197	28745423389	57	197	26294373801	56	197	2239406710	72	197	12539554591	41	197	17655445268	81	197	112369745265	79
198	534235536927	39	198	53438778577	33	198	23445678982	70	198	23892478719	79	198	28745423423	34	198	26294373840	39	198	2239406789	79	198	12539554631	40	198	17655445323	55	198	112369745331	66
199	534235536989	62	199	53438778614	37	199	23445679043	61	199	23892478754	35	199	28745423481	58	199	26294373891	51	199	2239406830	41	199	12539554672	41	199	17655445360	37	199	112369745375	44
200	534235537027	38	200	53438778675	61	200	23445679082	39	200	23892478801	47	200	28745423526	45	200	26294373949	58	200	2239406909	79	200	12539554753	81	200	17655445412	52	200	112369745440	65
201	534235537063	36	201	53438778711	36	201	23445679142	60	201	23892478862	61	201	28745423589	63	201	26294374022	73	201	2239406971	62	201	12539554796	43	201	17655445470	58	201	112369745484	44
202	534235537107	44	202	53438778770	59	202	23445679176	34	202	23892478912	50	202	28745423635	46	202	26294374064	42	202	2239407010	39	202	12539554847	51	202	17655445518	48	202	112369745548	64
203	534235537169	62	203	53438778815	45	203	23445679227	51	203	23892478995	83	203	28745423697	62	203	26294374115	51	203	2239407056	46	203	12539554908	61	203	17655445564	46	203	112369745624	76
204	534235537223	54	204	53438778867	52	204	23445679281	54	204	23892479063	68	204	28745423733	36	204	26294374150	35	204	2239407132	76	204	12539554941	33	204	17655445620	56	204	112369745682	58
205	534235537263	40	205	53438778905	38	205	23445679330	49	205	23892479114	51	205	28745423802	69	205	26294374208	58	205	2239407206	74	205	12539554998	57	205	17655445657	37	205	112369745763	81
206	534235537294	31	206	53438778954	49	206	23445679378	48	206	23892479173	59	206	28745423860	58	206	26294374240	32	206	2239407245	39	206	12539555043	45	206	17655445734	77	206	112369745844	81
207	534235537347	53	207	53438779021	67	207	23445679424	46	207	23892479219	46	207	28745423909	49	207	26294374315	75	207	2239407320	75	207	12539555090	47	207	17655445790	56	207	112369745899	55
208	534235537390	43	208	53438779083	62	208	23445679497	73	208	23892479260	41	208	28745423948	39	208	26294374385	70	208	2239407380	60	208	12539555122	32	208	17655445871	81	208	112369745969	70
209	534235537457	67	209	53438779123	40	209	23445679565	68	209	23892479297	37	209	28745423983	35	209	26294374463	78	209	2239407425	45	209	12539555162	40	209	17655445906	35	209	112369746045	76
210	534235537511	54	210	53438779204	81	210	23445679608	43	210	23892479375	78	210	28745424050	67	210	26294374533	70	210	2239407479	54	210	12539555210	48	210	17655445957	51	210	112369746100	55
211	534235537547	36	211	53438779261	57	211	23445679659	51	211	23892479408	33	211	28745424082	32	211	26294374577	44	211	2239407528	49	211	12539555277	67	211	17655446019	62	211	112369746165	65
212	534235537595	48	212	53438779335	74	212	23445679718	59	212	23892479475	67	212	28745424146	64	212	26294374636	59	212	2239407572	44	212	12539555336	59	212	17655446067	48	212	112369746225	60
213	534235537656	61	213	53438779379	44	213	23445679777	59	213	23892479530	55	213	28745424225	79	213	26294374675	39	213	2239407642	70	213	12539555370	34	213	17655446140	73	213	112369746304	79
214	534235537710	54	214	53438779443	64	214	23445679848	71	214	23892479591	61	214	28745424277	52	214	26294374748	73	214	2239407690	48	214	12539555424	54	214	17655446202	62	214	112369746383	79
215	534235537753	43	215	53438779524	81	215	23445679919	71	215	23892479629	38	215	28745424352	75	215	26294374783	35	215	2239407744	54	215	12539555471	47	215	17655446277	75	215	112369746450	67
216	534235537814	61	216	53438779559	35	216	23445679951	32	216	23892479700	71	216	28745424385	33	216	26294374862	79	216	2239407804	60	216	12539555516	45	216	17655446347	70	216	112369746502	52
217	534235537875	61	217	53438779617	58	217	23445680009	58	217	23892479751	51	217	28745424424	39	217	26294374910	48	217	2239407861	57	217	12539555557	41	217	17655446417	70	217	112369746553	51
218	534235537953	78	218	53438779692	75	218	23445680043	34	218	23892479810	59	218	28745424497	73	218	26294374987	77	218	2239407937	76	218	12539555639	82	218	17655446481	64	218	112369746632	79
219	534235538019	66	219	53438779756	64	219	23445680112	69	219	23892479843	33	219	28745424544	47	219	26294375041	54	219	2239407982	45	219	12539555684	45	219	17655446559	78	219	112369746680	48
220	534235538084	65	220	53438779809	53	220	23445680157	45	220	23892479923	80	220	28745424620	76	220	26294375073	32	220	2239408034	52	220	12539555741	57	220	17655446607	48	220	112369746728	48
221	534235538129	45	221	53438779866	57	221	23445680202	45	221	23892479967	44	221	28745424655	35	221	26294375135	62	221	2239408078	44	221	12539555782	41	221	17655446682	75	221	112369746791	63
222	534235538163	34	222	53438779921	55	222	23445680260	58	222	23892480003	36	222	28745424738	83	222	26294375207	72	222	2239408148	70	222	12539555824	42	222	17655446760	78	222	112369746857	66
223	534235538236	73	223	53438779989	68	223	23445680319	59	223	23892480051	48	223	28745424794	56	223	26294375244	37	223	2239408191	43	223	12539555877	53	223	17655446827	67	223	112369746921	64
224	534235538303	67	224	53438780043	54	224	23445680351	32	224	23892480098	47	224	28745424840	46	224	26294375283	39	224	2239408259	68	224	12539555917	40	224	17655446861	34	224	112369746988	67
225	534235538357	54	225	53438780116	73	225	23445680390	39	225	23892480148	50	225	28745424915	75	225	26294375341	58	225	2239408301	42	225	12539555955	38	225	17655446941	80	225	112369747050	62
226	534235538424	67	226	53438780199	83	226	23445680451	61	226	23892480206	58	226	28745424969	54	226	26294375422	81	226	2239408355	54	226	12539556005	50	226	17655446980	39	226	112369747116	66
227	534235538488	64	227	53438780272	73	227	23445680530	79	227	23892480265	59	227	28745425038	69	227	26294375457	35	227	2239408387	32	227	12539556041	36	227	17655447043	63	227	112369747156	40
228	534235538526	38	228	53438780351	79	228	23445680573	43	228	23892480308	43	228	28745425110	72	228	26294375494	37	228	2239408452	65	228	12539556089	48	228	17655447105	62	228	112369747219	63
229	534235538570	44	229	53438780434	83	229	23445680638	65	229	23892480383	75	229	28745425170	60	229	26294375558	64	229	2239408507	55	229	12539556127	38	229	17655447154	49	229	112369747276	57
230	534235538607	37	230	53438780501	67	230	23445680721	83	230	23892480441	58	230	28745425233	63	230	26294375629	71	230	2239408579	72	230	12539556184	57	230	17655447233	79	230	112369747327	51
231	534235538663	56	231	53438780564	63	231	23445680797	76	231	23892480494	53	231	28745425270	37	231	26294375698	69	231	2239408623	44	231	12539556219	35	231	17655447297	64	231	112369747395	68
232	534235538720	57	232	53438780630	66	232	23445680865	68	232	23892480562	68	232	28745425322	52	232	26294375744	46	232	2239408659	36	232	12539556269	50	232	17655447354	57	232	112369747442	47
233	534235538796	76	233	53438780683	53	233	23445680927	62	233	23892480612	50	233	28745425396	74	233	26294375787	43	233	2239408736	77	233	12539556350	81	233	17655447433	79	233	112369747487	45
234	534235538855	59	234	53438780722	39	234	23445680969	42	234	23892480686	74	234	28745425446	50	234	26294375863	76	234	2239408789	53	234	12539556429	79	234	17655447482	49	234	112369747526	39
235	534235538889	34	235	53438780798	76	235	23445681006	37	235	23892480723	37	235	28745425521	75	235	26294375918	55	235	2239408823	34	235	12539556505	76	235	17655447539	57	235	112369747575	49
236	534235538954	65	236	53438780832	34	236	23445681053	47	236	23892480806	83	236	28745425603	82	236	26294375972	54	236	2239408889	66	236	12539556562	57	236	17655447597	58	236	112369747636	61
237	534235538998	44	237	53438780874	42	237	23445681095	42	237	23892480843	37	237	28745425640	37	237	26294376046	74	237	2239408949	60	237	12539556608	46	237	17655447667	70	237	112369747676	40
238	534235539043	45	238	53438780945	71	238	23445681169	74	238	23892480912	69	238	28745425692	52	238	26294376106	60	238	2239409026	77	238	12539556684	76	238	17655447739	72	238	112369747708	32
239	534235539113	70	239	53438781025	80	239	23445681225	56	239	23892480965	53	239	28745425758	66	239	26294376156	50	239	2239409065	39	239	12539556723	39	239	17655447775	36	239	112369747759	51
240	534235539158	45	240	53438781083	58	240	23445681292	67	240	23892481018	53	240	28745425826	68	240	26294376236	80	240	2239409142	77	240	12539556775	52	240	17655447813	38	240	112369747811	52
241	534235539205	47	241	53438781130	47	241	23445681340	48	241	23892481051	33	241	28745425901	75	241	26294376293	57	241	2239409206	64	241	12539556810	35	241	17655447879	66	241	112369747887	76
242	534235539238	33	242	53438781210	80	242	23445681372	32	242	23892481095	44	242	28745425945	44	242	26294376367	74	242	2239409245	39	242	12539556860	50	242	17655447953	74	242	112369747961	74
243	534235539295	57	243	53438781292	82	243	23445681455	83	243	23892481127	32	243	28745426007	62	243	26294376427	60	243	2239409312	67	243	12539556906	46	243	17655447995	42	243	112369747997	36
244	534235539338	43	244	53438781374	82	244	23445681531	76	244	23892481200	73	244	28745426066	59	244	26294376487	60	244	2239409349	37	244	12539556948	42	244	17655448076	81	244	112369748044	47
245	534235539375	37	245	53438781438	64	245	23445681605	74	245	23892481257	57	245	28745426135	69	245	26294376537	50	245	2239409404	55	245	12539557023	75	245	17655448138	62	245	112369748108	64
246	534235539433	58	246	53438781515	77	246	23445681641	36	246	23892481340	83	246	28745426174	39	246	26294376574	37	246	2239409440	36	246	12539557096	73	246	17655448214	76	246	112369748142	34
247	534235539472	39	247	53438781557	42	247	23445681715	74	247	23892481411	71	247	28745426217	43	247	26294376635	61	247	2239409475	35	247	12539557172	76	247	17655448261	47	247	112369748211	69
248	534235539520	48	248	53438781632	75	248	23445681762	47	248	23892481488	77	248	28745426299	82	248	26294376700	65	248	2239409513	38	248	12539557220	48	248	17655448321	60	248	112369748261	50
249	534235539558	38	249	53438781668	36	249	23445681808	46	249	23892481568	80	249	28745426371	72	249	26294376741	41	249	2239409559	46	249	12539557299	79	249	17655448398	77	249	112369748296	35
250	534235539624	66	250	53438781725	57	250	23445681859	51	250	23892481624	56	250	28745426416	45	250	26294376788	47	250	2239409616	57	250	12539557353	54	250	17655448432	34	250	112369748375	79
251	534235539662	38	251	53438781785	60	251	23445681899	40	251	23892481686	62	251	28745426465	49	251	26294376847	59	251	2239409693	77	251	12539557387	34	251	17655448469	37	251	112369748412	37
252	534235539728	66	252	53438781860	75	252	23445681966	67	252	23892481738	52	252	28745426528	63	252	26294376903	56	252	2239409730	37	252	12539557431	44	252	17655448550	81	252	112369748471	59
253	534235539799	71	253	53438781924	64	253	23445682025	59	253	23892481793	55	253	28745426591	63	253	26294376976	73	253	2239409805	75	253	12539557473	42	253	17655448614	64	253	112369748508	37
254	534235539834	35	254	53438782007	83	254	23445682099	74	254	23892481868	75	254	28745426663	72	254	26294377051	75	254	2239409870	65	254	12539557513	40	254	17655448666	52	254	112369748573	65
255	534235539877	43	255	53438782090	83	255	23445682151	52	255	23892481936	68	255	28745426732	69	255	26294377129	78	255	2239409938	68	255	12539557574	61	255	17655448722	56	255	112369748638	65
256	534235539929	52	256	53438782145	55	256	23445682214	63	256	23892481995	59	256	28745426814	82	256	26294377211	82	256	2239409995	57	256	12539557611	37	256	17655448784	62	256	112369748700	62
257	534235539996	67	257	53438782177	32	257	23445682257	43	257	23892482050	55	257	28745426891	77	257	26294377277	66	257	2239410035	40	257	12539557688	77	257	17655448849	65	257	112369748755	55
258	534235540064	68	258	53438782249	72	258	23445682295	38	258	23892482124	74	258	28745426945	54	258	26294377348	71	258	2239410085	50	258	12539557764	76	258	17655448897	48	258	112369748799	44
259	534235540137	73	259	53438782303	54	259	23445682345	50	259	23892482192	68	259	28745427020	75	259	26294377404	56	259	2239410124	39	259	12539557836	72	259	17655448940	43	259	112369748847	48
260	534235540216	79	260	53438782379	76	260	23445682389	44	260	23892482235	43	260	28745427103	83	260	26294377481	77	260	2239410164	40	260	12539557882	46	260	17655448984	44	260	112369748890	43
261	534235540281	65	261	53438782417	38	261	23445682469	80	261	23892482283	48	261	28745427180	77	261	26294377527	46	261	2239410232	68	261	12539557916	34	261	17655449020	36	261	112369748924	34
262	534235540312	31	262	53438782493	76	262	23445682528	59	262	23892482355	72	262	28745427219	39	262	26294377580	53	262	2239410269	37	262	12539557989	73	262	17655449087	67	262	112369748979	55
263	534235540369	57	263	53438782568	75	263	23445682606	78	263	23892482409	54	263	28745427260	41	263	26294377632	52	263	2239410330	61	263	12539558038	49	263	17655449128	41	263	112369749057	78
264	534235540425	56	264	53438782625	57	264	23445682664	58	264	23892482463	54	264	28745427325	65	264	26294377714	82	264	2239410376	46	264	12539558091	53	264	17655449166	38	264	112369749104	47
265	534235540479	54	265	53438782659	34	265	23445682723	59	265	23892482504	41	265	28745427359	34	265	26294377779	65	265	2239410440	64	265	12539558158	67	265	17655449217	51	265	112369749181	77
266	534235540538	59	266	53438782737	78	266	23445682798	75	266	23892482554	50	266	28745427409	50	266	26294377813	34	266	2239410520	80	266	12539558212	54	266	17655449280	63	266	112369749238	57
267	534235540582	44	267	53438782817	80	267	23445682847	49	267	23892482629	75	267	28745427485	76	267	26294377874	61	267	2239410554	34	267	12539558283	71	267	17655449328	48	267	112369749272	34
268	534235540643	61	268	53438782896	79	268	23445682894	47	268	23892482709	80	268	28745427566	81	268	26294377909	35	268	2239410627	73	268	12539558329	46	268	17655449388	60	268	112369749306	34
269	534235540693	50	269	53438782970	74	269	23445682930	36	269	23892482778	69	269	28745427604	38	269	26294377963	54	269	2239410682	55	269	12539558396	67	269	17655449456	68	269	112369749370	64
270	534235540756	63	270	53438783048	78	270	23445682988	58	270	23892482821	43	270	28745427659	55	270	26294378009	46	270	2239410723	41	270	12539558458	62	270	17655449509	53	270	112369749416	46
271	534235540787	31	271	53438783099	51	271	23445683032	44	271	23892482881	60	271	28745427701	42	271	26294378086	77	271	2239410766	43	271	12539558499	41	271	17655449591	82	271	112369749475	59
272	534235540858	71	272	53438783140	41	272	23445683101	69	272	23892482930	49	272	28745427759	58	272	26294378140	54	272	2239410830	64	272	12539558548	49	272	17655449670	79	272	112369749557	82
273	534235540923	65	273	53438783187	47	273	23445683166	65	273	23892482987	57	273	28745427831	72	273	26294378198	58	273	2239410897	67	273	12539558597	49	273	17655449704	34	273	112369749596	39
274	534235541000	77	274	53438783259	72	274	23445683238	72	274	23892483042	55	274	28745427900	69	274	26294378252	54	274	2239410963	66	274	12539558663	66	274	17655449746	42	274	112369749666	70
275	534235541052	52	275	53438783316	57	275	23445683301	63	275	23892483089	47	275	28745427959	59	275	26294378306	54	275	2239410998	35	275	12539558730	67	275	17655449808	62	275	112369749722	56
276	534235541093	41	276	53438783394	78	276	23445683347	46	276	23892483135	46	276	28745427993	34	276	26294378368	62	276	2239411070	72	276	12539558771	41	276	17655449869	61	276	112369749777	55
277	534235541169	76	277	53438783474	80	277	23445683404	57	277	23892483218	83	277	28745428051	58	277	26294378441	73	277	2239411146	76	277	12539558804	33	277	17655449910	41	277	112369749837	60
278	534235541247	78	278	53438783552	78	278	23445683448	44	278	23892483278	60	278	28745428104	53	278	26294378515	74	278	2239411219	73	278	12539558863	59	278	17655449981	71	278	112369749917	80
279	534235541280	33	279	53438783608	56	279	23445683512	64	279	23892483316	38	279	28745428155	51	279	26294378588	73	279	2239411273	54	279	12539558929	66	279	17655450061	80	279	112369749968	51
280	534235541312	32	280	53438783658	50	280	23445683574	62	280	23892483398	82	280	28745428214	59	280	26294378651	63	280	2239411348	75	280	12539558997	68	280	17655450123	62	280	112369750027	59
281	534235541380	68	281	53438783707	49	281	23445683606	32	281	23892483439	41	281	28745428252	38	281	26294378703	52	281	2239411420	72	281	12539559057	60	281	17655450197	74	281	112369750080	53
282	534235541418	38	282	53438783788	81	282	23445683686	80	282	23892483489	50	282	28745428317	65	282	26294378741	38	282	2239411478	58	282	12539559120	63	282	17655450232	35	282	112369750129	49
283	534235541464	46	283	53438783846	58	283	23445683753	67	283	23892483552	63	283	28745428363	46	283	26294378800	59	283	2239411548	70	283	12539559165	45	283	17655450278	46	283	112369750163	34
284	534235541507	43	284	53438783879	33	284	23445683794	41	284	23892483610	58	284	28745428415	52	284	26294378838	38	284	2239411615	67	284	12539559208	43	284	17655450351	73	284	112369750242	79
285	534235541552	45	285	53438783958	79	285	23445683877	83	285	23892483691	81	285	28745428462	47	285	26294378902	64	285	2239411675	60	285	12539559284	76	285	17655450393	42	285	112369750280	38
286	534235541625	73	286	53438784034	76	286	23445683914	37	286	23892483738	47	286	28745428510	48	286	26294378977	75	286	2239411724	49	286	12539559359	75	286	17655450463	70	286	112369750330	50
287	534235541675	50	287	53438784101	67	287	23445683954	40	287	23892483805	67	287	28745428574	64	287	26294379017	40	287	2239411775	51	287	12539559410	51	287	17655450515	52	287	112369750412	82
288	534235541711	36	288	53438784171	70	288	23445684011	57	288	23892483854	49	288	28745428630	56	288	26294379080	63	288	2239411811	36	288	12539559456	46	288	17655450568	53	288	112369750476	64
289	534235541773	62	289	53438784227	56	289	23445684084	73	289	23892483897	43	289	28745428695	65	289	26294379133	53	289	2239411885	74	289	12539559509	53	289	17655450634	66	289	112369750514	38
290	534235541821	48	290	53438784263	36	290	23445684144	60	290	23892483950	53	290	28745428756	61	290	26294379173	40	290	2239411934	49	290	12539559581	72	290	17655450692	58	290	112369750578	64
291	534235541879	58	291	53438784305	42	291	23445684201	57	291	23892484031	81	291	28745428802	46	291	26294379217	44	291	2239411974	40	291	12539559618	37	291	17655450771	79	291	112369750660	82
292	534235541943	64	292	53438784386	81	292	23445684279	78	292	23892484086	55	292	28745428859	57	292	26294379283	66	292	2239412016	42	292	12539559667	49	292	17655450827	56	292	112369750722	62
293	534235541977	34	293	53438784444	58	293	23445684323	44	293	23892484120	34	293	28745428922	63	293	26294379319	36	293	2239412078	62	293	12539559742	75	293	17655450878	51	293	112369750783	61
294	534235542026	49	294	53438784502	58	294	23445684390	67	294	23892484169	49	294	28745428954	32	294	26294379392	73	294	2239412141	63	294	12539559785	43	294	17655450956	78	294	112369750836	53
295	534235542094	68	295	53438784571	69	295	23445684425	35	295	23892484248	79	295	28745429021	67	295	26294379433	41	295	2239412206	65	295	12539559853	68	295	17655451027	71	295	112369750879	43
296	534235542141	47	296	53438784652	81	296	23445684487	62	296	23892484323	75	296	28745429068	47	296	26294379467	34	296	2239412285	79	296	12539559922	69	296	17655451076	49	296	112369750947	68
297	534235542192	51	297	53438784689	37	297	23445684529	42	297	23892484368	45	297	28745429123	55	297	26294379521	54	297	2239412363	78	297	12539560002	80	297	17655451136	60	297	112369750990	43
298	534235542235	43	298	53438784744	55	298	23445684586	57	298	23892484422	54	298	28745429155	32	298	26294379568	47	298	2239412412	49	298	12539560074	72	298	17655451183	47	298	112369751047	57
299	534235542305	70	299	53438784816	72	299	23445684639	53	299	23892484489	67	299	28745429202	47	299	26294379645	77	299	2239412494	82	299	12539560119	45	299	17655451236	53	299	112369751091	44
300	534235542378	73	300	53438784863	47	300	23445684689	50	300	23892484534	45	300	28745429257	55	300	26294379695	50	300	2239412547	53	300	12539560169	50	300	17655451269	33	300	112369751134	43
301	534235542421	43	301	53438784931	68	301	23445684751	62	301	23892484572	38	301	28745429336	79	301	26294379753	58	301	2239412628	81	301	12539560227	58	301	17655451315	46	301	112369751176	42
302	534235542484	63	302	53438784991	60	302	23445684817	66	302	23892484618	46	302	28745429375	39	302	26294379789	36	302	2239412684	56	302	12539560267	40	302	17655451390	75	302	112369751244	68
303	534235542534	50	303	53438785042	51	303	23445684871	54	303	23892484661	43	303	28745429428	53	303	26294379865	76	303	2239412722	38	303	12539560304	37	303	17655451453	63	303	112369751305	61
304	534235542566	32	304	53438785120	78	304	23445684910	39	304	23892484715	54	304	28745429461	33	304	26294379917	52	304	2239412799	77	304	12539560361	57	304	17655451525	72	304	112369751362	57
305	534235542634	68	305	53438785196	76	305	23445684977	67	305	23892484749	34	305	28745429513	52	305	26294379997	80	305	2239412835	36	305	12539560426	65	305	17655451573	48	305	112369751419	57
306	534235542667	33	306	53438785245	49	306	23445685028	51	306	23892484800	51	306	28745429574	61	306	26294380070	73	306	2239412882	47	306	12539560498	72	306	17655451605	32	306	112369751484	65
307	534235542705	38	307	53438785302	57	307	23445685082	54	307	23892484878	78	307	28745429646	72	307	26294380140	70	307	2239412951	69	307	12539560558	60	307	17655451669	64	307	112369751550	66
308	534235542773	68	308	53438785348	46	308	23445685137	55	308	23892484910	32	308	28745429678	32	308	26294380175	35	308	2239413019	68	308	12539560611	53	308	17655451720	51	308	112369751620	70
309	534235542852	79	309	53438785397	49	309	23445685218	81	309	23892484957	47	309	28745429710	32	309	26294380248	73	309	2239413093	74	309	12539560676	65	309	17655451766	46	309	112369751663	43
310	534235542921	69	310	53438785458	61	310	23445685292	74	310	23892485006	49	310	28745429792	82	310	26294380320	72	310	2239413166	73	310	12539560735	59	310	17655451816	50	310	112369751717	54
311	534235542980	59	311	53438785516	58	311	23445685373	81	311	23892485058	52	311	28745429869	77	311	26294380389	69	311	2239413229	63	311	12539560818	83	311	17655451871	55	311	112369751754	37
312	534235543019	39	312	53438785560	44	312	23445685441	68	312	23892485092	34	312	28745429916	47	312	26294380439	50	312	2239413311	82	312	12539560876	58	312	17655451939	68	312	112369751793	39
313	534235543092	73	313	53438785599	39	313	23445685505	64	313	23892485124	32	313	28745429998	82	313	26294380502	63	313	2239413343	32	313	12539560908	32	313	17655452020	81	313	112369751836	43
314	534235543144	52	314	53438785666	67	314	23445685569	64	314	23892485189	65	314	28745430074	76	314	26294380573	71	314	2239413379	36	314	12539560952	44	314	17655452058	38	314	112369751915	79
315	534235543177	33	315	53438785748	82	315	23445685624	55	315	23892485252	63	315	28745430129	55	315	26294380607	34	315	2239413456	77	315	12539561014	62	315	17655452130	72	315	112369751959	44
316	534235543221	44	316	53438785819	71	316	23445685707	83	316	23892485311	59	316	28745430183	54	316	26294380675	68	316	2239413496	40	316	12539561064	50	316	17655452179	49	316	112369752020	61
317	534235543300	79	317	53438785900	81	317	23445685747	40	317	23892485362	51	317	28745430230	47	317	26294380745	70	317	2239413555	59	317	12539561145	81	317	17655452235	56	317	112369752063	43
318	534235543373	73	318	53438785945	45	318	23445685807	60	318	23892485414	52	318	28745430263	33	318	26294380818	73	318	2239413626	71	318	12539561184	39	318	17655452281	46	318	112369752135	72
319	534235543422	49	319	53438786003	58	319	23445685883	76	319	23892485488	74	319	28745430337	74	319	26294380883	65	319	2239413676	50	319	12539561240	56	319	17655452321	40	319	112369752172	37
320	534235543486	64	320	53438786070	67	320	23445685959	76	320	23892485560	72	320	28745430401	64	320	26294380938	55	320	2239413711	35	320	12539561275	35	320	17655452359	38	320	112369752245	73
321	534235543561	75	321	53438786129	59	321	23445685998	39	321	23892485615	55	321	28745430459	58	321	26294381013	75	321	2239413767	56	321	12539561337	62	321	17655452398	39	321	112369752318	73
322	534235543597	36	322	53438786176	47	322	23445686036	38	322	23892485651	36	322	28745430537	78	322	26294381064	51	322	2239413841	74	322	12539561390	53	322	17655452460	62	322	112369752384	66
323	534235543658	61	323	53438786213	37	323	23445686118	82	323	23892485687	36	323	28745430577	40	323	26294381146	82	323	2239413875	34	323	12539561446	56	323	17655452527	67	323	112369752423	39
324	534235543696	38	324	53438786253	40	324	23445686172	54	324	23892485764	77	324	28745430636	59	324	26294381219	73	324	2239413932	57	324	12539561529	83	324	17655452591	64	324	112369752474	51
325	534235543751	55	325	53438786296	43	325	23445686222	50	325	23892485802	38	325	28745430689	53	325	26294381284	65	325	2239413978	46	325	12539561573	44	325	17655452627	36	325	112369752515	41
326	534235543818	67	326	53438786341	45	326	23445686264	42	326	23892485858	56	326	28745430771	82	326	26294381353	69	326	2239414048	70	326	12539561653	80	326	17655452675	48	326	112369752591	76
327	534235543859	41	327	53438786373	32	327	23445686338	74	327	23892485923	65	327	28745430835	64	327	26294381389	36	327	2239414094	46	327	12539561703	50	327	17655452744	69	327	112369752627	36
328	534235543894	35	328	53438786412	39	328	23445686396	58	328	23892485957	34	328	28745430911	76	328	26294381429	40	328	2239414128	34	328	12539561739	36	328	17655452804	60	328	112369752683	56
329	534235543944	50	329	53438786471	59	329	23445686467	71	329	23892486007	50	329	28745430958	47	329	26294381504	75	329	2239414162	34	329	12539561801	62	329	17655452836	32	329	112369752729	46
330	534235544023	79	330	53438786534	63	330	23445686501	34	330	23892486049	42	330	28745431007	49	330	26294381566	62	330	2239414205	43	330	12539561848	47	330	17655452891	55	330	112369752785	56
331	534235544074	51	331	53438786598	64	331	23445686550	49	331	23892486090	41	331	28745431068	61	331	26294381647	81	331	2239414272	67	331	12539561914	66	331	17655452951	60	331	112369752853	68
332	534235544139	65	332	53438786664	66	332	23445686604	54	332	23892486156	66	332	28745431101	33	332	26294381720	73	332	2239414335	63	332	12539561995	81	332	17655453029	78	332	112369752916	63
333	534235544206	67	333	53438786738	74	333	23445686680	76	333	23892486197	41	333	28745431136	35	333	26294381754	34	333	2239414392	57	333	12539562053	58	333	17655453088	59	333	112369752955	39
334	534235544273	67	334	53438786813	75	334	23445686718	38	334	23892486273	76	334	28745431195	59	334	26294381810	56	334	2239414436	44	334	12539562109	56	334	17655453157	69	334	112369753033	78
335	534235544307	34	335	53438786858	45	335	23445686782	64	335	23892486343	70	335	28745431254	59	335	26294381880	70	335	2239414508	72	335	12539562158	49	335	17655453215	58	335	112369753093	60
336	534235544358	51	336	53438786925	67	336	23445686861	79	336	23892486382	39	336	28745431317	63	336	26294381948	68	336	2239414551	43	336	12539562233	75	336	17655453296	81	336	112369753147	54
337	534235544425	67	337	53438786957	32	337	23445686894	33	337	23892486419	37	337	28745431392	75	337	26294381999	51	337	2239414603	52	337	12539562283	50	337	17655453345	49	337	112369753184	37
338	534235544494	69	338	53438787008	51	338	23445686969	75	338	23892486484	65	338	28745431469	77	338	26294382056	57	338	2239414683	80	338	12539562321	38	338	17655453423	78	338	112369753222	38
339	534235544534	40	339	53438787089	81	339	23445687003	34	339	23892486542	58	339	28745431523	54	339	26294382093	37	339	2239414760	77	339	12539562382	61	339	17655453457	34	339	112369753278	56
340	534235544608	74	340	53438787159	70	340	23445687059	56	340	23892486605	63	340	28745431570	47	340	26294382144	51	340	2239414817	57	340	12539562445	63	340	17655453530	73	340	112369753316	38
341	534235544658	50	341	53438787209	50	341	23445687135	76	341	23892486649	44	341	28745431667	97	341	26294382205	61	341	2239414916	99	341	12539562489	44	341	17655453562	32	341	112369753355	39
342	534235544704	46	342	53438787249	40	342	23445687214	79	342	23892486714	65	342	28745431699	32	342	26294382265	60	342	2239415019	103	342	12539562580	91	342	17655453618	56	342	112369753425	70
343	534235544776	72	343	53438787322	73	343	23445687260	46	343	23892486751	37	343	28745431749	50	343	26294382335	70	343	2239415089	70	343	12539562663	83	343	17655453663	45	343	112369753497	72
344	534235544846	70	344	53438787404	82	344	23445687323	63	344	23892486783	32	344	28745431827	78	344	26294382380	45	344	2239415161	72	344	12539562764	101	344	17655453762	99	344	112369753566	69
345	534235544887	41	345	53438787486	82	345	23445687359	36	345	23892486876	93	345	28745431887	60	345	26294382432	52	345	2239415236	75	345	12539562851	87	345	17655453849	87	345	112369753601	35
346	534235544950	63	346	53438787567	81	346	23445687431	72	346	23892486930	54	346	28745431934	47	346	26294382482	50	346	2239415328	92	346	12539562926	75	346	17655453901	52	346	112369753677	76
347	534235544988	38	347	53438787608	41	347	23445687489	58	347	23892486983	53	347	28745432028	94	347	26294382516	34	347	2239415390	62	347	12539563005	79	347	17655453980	79	347	112369753749	72
348	534235545024	36	348	53438787667	59	348	23445687560	71	348	23892487030	47	348	28745432104	76	348	26294382610	94	348	2239415426	36	348	12539563038	33	348	17655454064	84	348	112369753796	47
349	534235545103	79	349	53438787725	58	349	23445687593	33	349	23892487066	36	349	28745432137	33	349	26294382669	59	349	2239415470	44	349	12539563107	69	349	17655454164	100	349	112369753854	58
350	534235545146	43	350	53438787774	49	350	23445687631	38	350	23892487130	64	350	28745432175	38	350	26294382712	43	350	2239415570	100	350	12539563174	67	350	17655454246	82	350	112369753923	69
351	534235545182	36	351	53438787841	67	351	23445687706	75	351	23892487214	84	351	28745432249	74	351	26294382746	34	351	2239415662	92	351	12539563229	55	351	17655454296	50	351	112369753974	51
352	534235545261	79	352	53438787897	56	352	23445687762	56	352	23892487315	101	352	28745432344	95	352	26294382785	39	352	2239415724	62	352	12539563296	67	352	17655454368	72	352	112369754022	48
353	534235545331	70	353	53438787947	50	353	23445687838	76	353	23892487380	65	353	28745432411	67	353	26294382886	101	353	2239415773	49	353	12539563368	72	353	17655454469	101	353	112369754102	80
354	534235545364	33	354	53438788014	67	354	23445687876	38	354	23892487439	59	354	28745432459	48	354	26294382986	100	354	2239415849	76	354	12539563420	52	354	17655454548	79	354	112369754154	52
355	534235545440	76	355	53438788089	75	355	23445687932	56	355	23892487494	55	355	28745432533	74	355	26294383064	78	355	2239415899	50	355	12539563493	73	355	17655454595	47	355	112369754198	44
356	534235545489	49	356	53438788134	45	356	23445687994	62	356	23892487546	52	356	28745432565	32	356	26294383104	40	356	2239415976	77	356	12539563574	81	356	17655454695	100	356	112369754244	46
357	534235545538	49	357	53438788183	49	357	23445688060	66	357	23892487623	77	357	28745432647	82	357	26294383143	39	357	2239416048	72	357	12539563608	34	357	17655454746	51	357	112369754312	68
358	534235545597	59	358	53438788221	38	358	23445688092	32	358	23892487671	48	358	28745432742	95	358	26294383174	31	358	2239416110	62	358	12539563687	79	358	17655454848	102	358	112369754379	67
359	534235545641	44	359	53438788297	76	359	23445688125	33	359	23892487722	51	359	28745432838	96	359	26294383268	94	359	2239416198	88	359	12539563729	42	359	17655454948	100	359	112369754425	46
360	534235545673	32	360	53438788373	76	360	23445688202	77	360	23892487774	52	360	28745432921	83	360	26294383350	82	360	2239416262	64	360	12539563781	52	360	17655454999	51	360	112369754498	73
361	534235545751	78	361	53438788443	70	361	23445688246	44	361	23892487862	88	361	28745432989	68	361	26294383405	55	361	2239416339	77	361	12539563842	61	361	17655455034	35	361	112369754546	48
362	534235545817	66	362	53438788512	69	362	23445688290	44	362	23892487897	35	362	28745433076	87	362	26294383458	53	362	2239416440	101	362	12539563876	34	362	17655455129	95	362	112369754621	75
363	534235545878	61	363	53438788567	55	363	23445688361	71	363	23892487931	34	363	28745433113	37	363	26294383509	51	363	2239416514	74	363	12539563907	31	363	17655455222	93	363	112369754683	62
364	534235545919	41	364	53438788632	65	364	23445688399	38	364	23892488026	95	364	28745433207	94	364	26294383550	41	364	2239416611	97	364	12539563938	31	364	17655455301	79	364	112369754748	65
365	534235545996	77	365	53438788715	83	365	23445688474	75	365	23892488123	97	365	28745433288	81	365	26294383607	57	365	2239416645	34	365	12539564027	89	365	17655455401	100	365	112369754797	49
366	534235546047	51	366	53438788778	63	366	23445688547	73	366	23892488197	74	366	28745433344	56	366	26294383708	101	366	2239416706	61	366	12539564100	73	366	17655455484	83	366	112369754853	56
367	534235546126	79	367	53438788831	53	367	23445688626	79	367	23892488282	85	367	28745433417	73	367	26294383749	41	367	2239416779	73	367	12539564181	81	367	17655455529	45	367	112369754933	80
368	534235546178	52	368	53438788865	34	368	23445688672	46	368	23892488384	102	368	28745433468	51	368	26294383828	79	368	2239416882	103	368	12539564216	35	368	17655455585	56	368	112369754991	58
369	534235546215	37	369	53438788930	65	369	23445688720	48	369	23892488453	69	369	28745433550	82	369	26294383897	69	369	2239416953	71	369	12539564289	73	369	17655455645	60	369	112369755060	69
370	534235546246	31	370	53438788987	57	370	23445688789	69	370	23892488552	99	370	28745433653	103	370	26294383961	64	370	2239416997	44	370	12539564380	91	370	17655455721	76	370	112369755124	64
371	534235546296	50	371	53438789022	35	371	23445688855	66	371	23892488609	57	371	28745433695	42	371	26294384040	79	371	2239417075	78	371	12539564417	37	371	17655455791	70	371	112369755158	34
372	534235546372	76	372	53438789104	82	372	23445688916	61	372	23892488701	92	372	28745433762	67	372	26294384103	63	372	2239417152	77	372	12539564507	90	372	17655455871	80	372	112369755196	38
373	534235546411	39	373	53438789183	79	373	23445688973	57	373	23892488760	59	373	28745433827	65	373	26294384194	91	373	2239417234	82	373	12539564550	43	373	17655455911	40	373	112369755248	52
374	534235546458	47	374	53438789239	56	374	23445689028	55	374	23892488843	83	374	28745433896	69	374	26294384273	79	374	2239417304	70	374	12539564594	44	374	17655455982	71	374	112369755327	79
375	534235546532	74	375	53438789318	79	375	23445689080	52	375	23892488897	54	375	28745433979	83	375	26294384325	52	375	2239417353	49	375	12539564686	92	375	17655456015	33	375	112369755377	50
376	534235546586	54	376	53438789393	75	376	23445689148	68	376	23892488976	79	376	28745434075	96	376	26294384425	100	376	2239417435	82	376	12539564717	31	376	17655456047	32	376	112369755452	75
377	534235546655	69	377	53438789438	45	377	23445689217	69	377	23892489032	56	377	28745434117	42	377	26294384514	89	377	2239417536	101	377	12539564780	63	377	17655456137	90	377	112369755497	45
378	534235546719	64	378	53438789471	33	378	23445689276	59	378	23892489106	74	378	28745434216	99	378	26294384592	78	378	2239417576	40	378	12539564871	91	378	17655456176	39	378	112369755541	44
379	534235546771	52	379	53438789534	63	379	23445689351	75	379	23892489158	52	379	28745434261	45	379	26294384659	67	379	2239417647	71	379	12539564941	70	379	17655456237	61	379	112369755608	67
380	534235546847	76	380	53438789572	38	380	23445689434	83	380	23892489219	61	380	28745434340	79	380	26294384733	74	380	2239417719	72	380	12539565023	82	380	17655456325	88	380	112369755675	67
381	534235546922	75	381	53438789645	73	381	23445689488	54	381	23892489292	73	381	28745434381	41	381	26294384805	72	381	2239417795	76	381	12539565084	61	381	17655456384	59	381	112369755730	55
382	534235546960	38	382	53438789686	41	382	23445689571	83	382	23892489371	79	382	28745434423	42	382	26294384891	86	382	2239417873	78	382	12539565182	98	382	17655456487	103	382	112369755791	61
383	534235547008	48	383	53438789725	39	383	23445689653	82	383	23892489439	68	383	28745434477	54	383	26294384981	90	383	2239417953	80	383	12539565229	47	383	17655456536	49	383	112369755850	59
384	534235547043	35	384	53438789799	74	384	23445689686	33	384	23892489515	76	384	28745434553	76	384	26294385072	91	384	2239418018	65	384	12539565317	88	384	17655456617	81	384	112369755918	68
385	534235547083	40	385	53438789841	42	385	23445689721	35	385	23892489565	50	385	28745434608	55	385	26294385117	45	385	2239418099	81	385	12539565388	71	385	17655456674	57	385	112369755974	56
386	534235547156	73	386	53438789910	69	386	23445689797	76	386	23892489611	46	386	28745434670	62	386	26294385197	80	386	2239418200	101	386	12539565450	62	386	17655456757	83	386	112369756044	70
387	534235547191	35	387	53438789979	69	387	23445689857	60	387	23892489666	55	387	28745434753	83	387	26294385253	56	387	2239418272	72	387	12539565539	89	387	17655456797	40	387	112369756105	61
388	534235547248	57	388	53438790039	60	388	23445689918	61	388	23892489762	96	388	28745434853	100	388	26294385352	99	388	2239418363	91	388	12539565597	58	388	17655456873	76	388	112369756153	48
389	534235547283	35	389	53438790115	76	389	23445689967	49	389	23892489828	66	389	28745434906	53	389	26294385449	97	389	2239418432	69	389	12539565651	54	389	17655456941	68	389	112369756221	68
390	534235547351	68	390	53438790158	43	390	23445690031	64	390	23892489865	37	390	28745434968	62	390	26294385489	40	390	2239418531	99	390	12539565699	48	390	17655457021	80	390	112369756285	64
391	534235547412	61	391	53438790215	57	391	23445690076	45	391	23892489923	58	391	28745435042	74	391	26294385547	58	391	2239418582	51	391	12539565750	51	391	17655457080	59	391	112369756348	63
392	534235547471	59	392	53438790292	77	392	23445690149	73	392	23892489966	43	392	28745435112	70	392	26294385610	63	392	2239418652	70	392	12539565799	49	392	17655457144	64	392	112369756396	48
393	534235547535	64	393	53438790355	63	393	23445690195	46	393	23892490023	57	393	28745435165	53	393	26294385693	83	393	2239418690	38	393	12539565861	62	393	17655457203	59	393	112369756445	49
394	534235547569	34	394	53438790409	54	394	23445690227	32	394	23892490081	58	394	28745435206	41	394	26294385731	38	394	2239418753	63	394	12539565942	81	394	17655457239	36	394	112369756481	36
395	534235547624	55	395	53438790449	40	395	23445690285	58	395	23892490150	69	395	28745435251	45	395	26294385788	57	395	2239418799	46	395	12539566002	60	395	17655457277	38	395	112369756547	66
396	534235547688	64	396	53438790502	53	396	23445690324	39	396	23892490196	46	396	28745435299	48	396	26294385843	55	396	2239418866	67	396	12539566035	33	396	17655457332	55	396	112369756596	49
397	534235547763	75	397	53438790549	47	397	23445690398	74	397	23892490242	46	397	28745435351	52	397	26294385914	71	397	2239418908	42	397	12539566088	53	397	17655457368	36	397	112369756663	67
398	534235547810	47	398	53438790610	61	398	23445690430	32	398	23892490322	80	398	28745435389	38	398	26294385972	58	398	2239418940	32	398	12539566158	70	398	17655457422	54	398	112369756746	83
399	534235547845	35	399	53438790685	75	399	23445690466	36	399	23892490385	63	399	28745435456	67	399	26294386018	46	399	2239419023	83	399	12539566227	69	399	17655457466	44	399	112369756829	83
400	534235547878	33	400	53438790742	57	400	23445690548	82	400	23892490438	53	400	28745435514	58	400	26294386053	35	400	2239419082	59	400	12539566261	34	400	17655457499	33	400	112369756866	37
401	534235547910	32	401	53438790777	35	401	23445690630	82	401	23892490501	63	401	28745435553	39	401	26294386134	81	401	2239419162	80	401	12539566342	81	401	17655457553	54	401	112369756943	77
402	534235547945	35	402	53438790845	68	402	23445690688	58	402	23892490576	75	402	28745435588	35	402	26294386209	75	402	2239419221	59	402	12539566374	32	402	17655457598	45	402	112369756987	44
403	534235547990	45	403	53438790918	73	403	23445690734	46	403	23892490609	33	403	28745435629	41	403	26294386289	80	403	2239419262	41	403	12539566415	41	403	17655457646	48	403	112369757068	81
404	534235548064	74	404	53438790985	67	404	23445690816	82	404	23892490683	74	404	28745435677	48	404	26294386348	59	404	2239419312	50	404	12539566469	54	404	17655457726	80	404	112369757124	56
405	534235548105	41	405	53438791052	67	405	23445690891	75	405	23892490740	57	405	28745435725	48	405	26294386403	55	405	2239419393	81	405	12539566542	73	405	17655457783	57	405	112369757189	65
406	534235548164	59	406	53438791115	63	406	23445690969	78	406	23892490785	45	406	28745435798	73	406	26294386450	47	406	2239419440	47	406	12539566616	74	406	17655457820	37	406	112369757227	38
407	534235548199	35	407	53438791168	53	407	23445691016	47	407	23892490835	50	407	28745435862	64	407	26294386522	72	407	2239419522	82	407	12539566671	55	407	17655457902	82	407	112369757266	39
408	534235548252	53	408	53438791216	48	408	23445691076	60	408	23892490901	66	408	28745435928	66	408	26294386571	49	408	2239419555	33	408	12539566712	41	408	17655457956	54	408	112369757325	59
409	534235548295	43	409	53438791289	73	409	23445691153	77	409	23892490963	62	409	28745435989	61	409	26294386616	45	409	2239419587	32	409	12539566794	82	409	17655457988	32	409	112369757381	56
410	534235548359	64	410	53438791326	37	410	23445691204	51	410	23892491015	52	410	28745436062	73	410	26294386684	68	410	2239419659	72	410	12539566869	75	410	17655458052	64	410	112369757440	59
411	534235548396	37	411	53438791363	37	411	23445691237	33	411	23892491075	60	411	28745436098	36	411	26294386747	63	411	2239419735	76	411	12539566908	39	411	17655458105	53	411	112369757496	56
412	534235548444	48	412	53438791399	36	412	23445691276	39	412	23892491144	69	412	28745436164	66	412	26294386801	54	412	2239419789	54	412	12539566949	41	412	17655458152	47	412	112369757553	57
413	534235548489	45	413	53438791474	75	413	23445691316	40	413	23892491193	49	413	28745436200	36	413	26294386871	70	413	2239419871	82	413	12539567008	59	413	17655458203	51	413	112369757603	50
414	534235548538	49	414	53438791532	58	414	23445691359	43	414	23892491226	33	414	28745436238	38	414	26294386923	52	414	2239419939	68	414	12539567042	34	414	17655458244	41	414	112369757671	68
415	534235548596	58	415	53438791573	41	415	23445691424	65	415	23892491297	71	415	28745436320	82	415	26294387001	78	415	2239420017	78	415	12539567103	61	415	17655458314	70	415	112369757704	33
416	534235548653	57	416	53438791654	81	416	23445691465	41	416	23892491342	45	416	28745436360	40	416	26294387057	56	416	2239420093	76	416	12539567171	68	416	17655458378	64	416	112369757777	73
417	534235548725	72	417	53438791703	49	417	23445691542	77	417	23892491377	35	417	28745436435	75	417	26294387099	42	417	2239420125	32	417	12539567207	36	417	17655458412	34	417	112369757819	42
418	534235548801	76	418	53438791783	80	418	23445691597	55	418	23892491460	83	418	28745436475	40	418	26294387173	74	418	2239420169	44	418	12539567289	82	418	17655458482	70	418	112369757894	75
419	534235548859	58	419	53438791833	50	419	23445691643	46	419	23892491531	71	419	28745436552	77	419	26294387205	32	419	2239420212	43	419	12539567323	34	419	17655458565	83	419	112369757932	38
420	534235548903	44	420	53438791908	75	420	23445691706	63	420	23892491607	76	420	28745436610	58	420	26294387270	65	420	2239420273	61	420	12539567386	63	420	17655458614	49	420	112369757974	42
421	534235548937	34	421	53438791964	56	421	23445691745	39	421	23892491671	64	421	28745436666	56	421	26294387350	80	421	2239420350	77	421	12539567420	34	421	17655458666	52	421	112369758027	53
422	534235549004	67	422	53438792035	71	422	23445691808	63	422	23892491748	77	422	28745436715	49	422	26294387389	39	422	2239420383	33	422	12539567484	64	422	17655458737	71	422	112369758085	58
423	534235549051	47	423	53438792083	48	423	23445691869	61	423	23892491810	62	423	28745436755	40	423	26294387437	48	423	2239420441	58	423	12539567541	57	423	17655458785	48	423	112369758119	34
424	534235549125	74	424	53438792126	43	424	23445691937	68	424	23892491848	38	424	28745436788	33	424	26294387488	51	424	2239420510	69	424	12539567624	83	424	17655458827	42	424	112369758188	69
425	534235549160	35	425	53438792207	81	425	23445691978	41	425	23892491931	83	425	28745436825	37	425	26294387535	47	425	2239420546	36	425	12539567703	79	425	17655458870	43	425	112369758226	38
426	534235549214	54	426	53438792278	71	426	23445692028	50	426	23892491982	51	426	28745436903	78	426	26294387587	52	426	2239420581	35	426	12539567761	58	426	17655458915	45	426	112369758266	40
427	534235549262	48	427	53438792340	62	427	23445692100	72	427	23892492061	79	427	28745436954	51	427	26294387653	66	427	2239420650	69	427	12539567796	35	427	17655458980	65	427	112369758302	36
428	534235549338	76	428	53438792421	81	428	23445692157	57	428	23892492141	80	428	28745437028	74	428	26294387685	32	428	2239420693	43	428	12539567847	51	428	17655459028	48	428	112369758360	58
429	534235549389	51	429	53438792467	46	429	23445692236	79	429	23892492174	33	429	28745437063	35	429	26294387755	70	429	2239420729	36	429	12539567884	37	429	17655459111	83	429	112369758442	82
430	534235549428	39	430	53438792503	36	430	23445692280	44	430	23892492211	37	430	28745437123	60	430	26294387787	32	430	2239420802	73	430	12539567927	43	430	17655459171	60	430	112369758490	48
431	534235549482	54	431	53438792544	41	431	23445692330	50	431	23892492264	53	431	28745437165	42	431	26294387840	53	431	2239420859	57	431	12539567998	71	431	17655459218	47	431	112369758540	50
432	534235549519	37	432	53438792577	33	432	23445692379	49	432	23892492340	76	432	28745437237	72	432	26294387888	48	432	2239420903	44	432	12539568071	73	432	17655459291	73	432	112369758574	34
433	534235549596	77	433	53438792641	64	433	23445692416	37	433	23892492378	38	433	28745437295	58	433	26294387926	38	433	2239420967	64	433	12539568150	79	433	17655459336	45	433	112369758614	40
434	534235549661	65	434	53438792679	38	434	23445692478	62	434	23892492424	46	434	28745437342	47	434	26294387966	40	434	2239421003	36	434	12539568195	45	434	17655459417	81	434	112369758683	69
435	534235549711	50	435	53438792720	41	435	23445692545	67	435	23892492457	33	435	28745437388	46	435	26294388043	77	435	2239421071	68	435	12539568274	79	435	17655459484	67	435	112369758723	40
436	534235549776	65	436	53438792787	67	436	23445692610	65	436	23892492501	44	436	28745437448	60	436	26294388103	60	436	2239421111	40	436	12539568357	83	436	17655459550	66	436	112369758795	72
437	534235549810	34	437	53438792837	50	437	23445692670	60	437	23892492556	55	437	28745437488	40	437	26294388181	78	437	2239421183	72	437	12539568440	83	437	17655459607	57	437	112369758839	44
438	534235549862	52	438	53438792875	38	438	23445692748	78	438	23892492637	81	438	28745437554	66	438	26294388236	55	438	2239421222	39	438	12539568497	57	438	17655459686	79	438	112369758906	67
439	534235549906	44	439	53438792937	62	439	23445692794	46	439	23892492720	83	439	28745437631	77	439	26294388277	41	439	2239421304	82	439	12539568572	75	439	17655459756	70	439	112369758969	63
440	534235549981	75	440	53438792983	46	440	23445692837	43	440	23892492757	37	440	28745437672	41	440	26294388340	63	440	2239421357	53	440	12539568629	57	440	17655459802	46	440	112369759042	73
441	534235550016	35	441	53438793060	77	441	23445692901	64	441	23892492822	65	441	28745437709	37	441	26294388375	35	441	2239421425	68	441	12539568672	43	441	17655459864	62	441	112369759090	48
442	534235550094	78	442	53438793133	73	442	23445692943	42	442	23892492882	60	442	28745437789	80	442	26294388452	77	442	2239421475	50	442	12539568738	66	442	17655459914	50	442	112369759173	83
443	534235550125	31	443	53438793189	56	443	23445692991	48	443	23892492949	67	443	28745437838	49	443	26294388522	70	443	2239421528	53	443	12539568786	48	443	17655459956	42	443	112369759210	37
444	534235550191	66	444	53438793245	56	444	23445693028	37	444	23892492986	37	444	28745437920	82	444	26294388595	73	444	2239421611	83	444	12539568841	55	444	17655460019	63	444	112369759254	44
445	534235550248	57	445	53438793325	80	445	23445693096	68	445	23892493019	33	445	28745438000	80	445	26294388632	37	445	2239421688	77	445	12539568918	77	445	17655460078	59	445	112369759329	75
446	534235550299	51	446	53438793373	48	446	23445693132	36	446	23892493059	40	446	28745438040	40	446	26294388708	76	446	2239421721	33	446	12539568972	54	446	17655460117	39	446	112369759366	37
447	534235550371	72	447	53438793452	79	447	23445693209	77	447	23892493109	50	447	28745438087	47	447	26294388774	66	447	2239421798	77	447	12539569043	71	447	17655460149	32	447	112369759432	66
448	534235550414	43	448	53438793485	33	448	23445693260	51	448	23892493164	55	448	28745438131	44	448	26294388811	37	448	2239421836	38	448	12539569101	58	448	17655460225	76	448	112369759502	70
449	534235550486	72	449	53438793561	76	449	23445693294	34	449	23892493214	50	449	28745438188	57	449	26294388860	49	449	2239421899	63	449	12539569182	81	449	17655460261	36	449	112369759567	65
450	534235550537	51	450	53438793616	55	450	23445693326	32	450	23892493271	57	450	28745438239	51	450	26294388908	48	450	2239421931	32	450	12539569253	71	450	17655460320	59	450	112369759648	81
451	534235550603	66	451	53438793673	57	451	23445693409	83	451	23892493326	55	451	28745438293	54	451	26294388960	52	451	2239421978	47	451	12539569322	69	451	17655460402	82	451	112369759709	61
452	534235550649	46	452	53438793747	74	452	23445693480	71	452	23892493396	70	452	28745438365	72	452	26294389032	72	452	2239422044	66	452	12539569375	53	452	17655460449	47	452	112369759782	73
453	534235550724	75	453	53438793792	45	453	23445693521	41	453	23892493442	46	453	28745438436	71	453	26294389102	70	453	2239422127	83	453	12539569441	66	453	17655460499	50	453	112369759832	50
454	534235550779	55	454	53438793828	36	454	23445693576	55	454	23892493511	69	454	28745438505	69	454	26294389150	48	454	2239422172	45	454	12539569503	62	454	17655460575	76	454	112369759884	52
455	534235550830	51	455	53438793885	57	455	23445693627	51	455	23892493557	46	455	28745438558	53	455	26294389189	39	455	2239422249	77	455	12539569572	69	455	17655460637	62	455	112369759940	56
456	534235550894	64	456	53438793966	81	456	23445693664	37	456	23892493622	65	456	28745438626	68	456	26294389265	76	456	2239422305	56	456	12539569645	73	456	17655460690	53	456	112369760006	66
457	534235550962	68	457	53438794001	35	457	23445693730	66	457	23892493674	52	457	28745438701	75	457	26294389313	48	457	2239422364	59	457	12539569702	57	457	17655460750	60	457	112369760061	55
458	534235550999	37	458	53438794042	41	458	23445693780	50	458	23892493723	49	458	28745438757	56	458	26294389382	69	458	2239422435	71	458	12539569761	59	458	17655460831	81	458	112369760120	59
459	534235551036	37	459	53438794092	50	459	23445693815	35	459	23892493756	33	459	28745438806	49	459	26294389420	38	459	2239422494	59	459	12539569829	68	459	17655460867	36	459	112369760203	83
460	534235551083	47	460	53438794171	79	460	23445693886	71	460	23892493798	42	460	28745438848	42	460	26294389479	59	460	2239422529	35	460	12539569880	51	460	17655460950	83	460	112369760240	37
461	534235551142	59	461	53438794208	37	461	23445693959	73	461	23892493877	79	461	28745438897	49	461	26294389515	36	461	2239422603	74	461	12539569929	49	461	17655461013	63	461	112369760272	32
462	534235551188	46	462	53438794254	46	462	23445694000	41	462	23892493952	75	462	28745438944	47	462	26294389593	78	462	2239422681	78	462	12539569985	56	462	17655461094	81	462	112369760345	73
463	534235551264	76	463	53438794289	35	463	23445694061	61	463	23892493987	35	463	28745438982	38	463	26294389639	46	463	2239422758	77	463	12539570052	67	463	17655461127	33	463	112369760420	75
464	534235551311	47	464	53438794369	80	464	23445694130	69	464	23892494032	45	464	28745439065	83	464	26294389680	41	464	2239422823	65	464	12539570102	50	464	17655461177	50	464	112369760478	58
465	534235551352	41	465	53438794406	37	465	23445694164	34	465	23892494066	34	465	28745439118	53	465	26294389730	50	465	2239422870	47	465	12539570156	54	465	17655461233	56	465	112369760553	75
466	534235551420	68	466	53438794485	79	466	23445694220	56	466	23892494136	70	466	28745439165	47	466	26294389812	82	466	2239422941	71	466	12539570207	51	466	17655461268	35	466	112369760633	80
467	534235551473	53	467	53438794524	39	467	23445694301	81	467	23892494180	44	467	28745439242	77	467	26294389852	40	467	2239422985	44	467	12539570249	42	467	17655461310	42	467	112369760705	72
468	534235551530	57	468	53438794571	47	468	23445694380	79	468	23892494226	46	468	28745439288	46	468	26294389891	39	468	2239423036	51	468	12539570291	42	468	17655461374	64	468	112369760740	35
469	534235551593	63	469	53438794607	36	469	23445694449	69	469	23892494284	58	469	28745439368	80	469	26294389938	47	469	2239423085	49	469	12539570354	63	469	17655461443	69	469	112369760819	79
470	534235551637	44	470	53438794687	80	470	23445694506	57	470	23892494334	50	470	28745439440	72	470	26294389994	56	470	2239423142	57	470	12539570397	43	470	17655461503	60	470	112369760900	81
471	534235551705	68	471	53438794736	49	471	23445694548	42	471	23892494411	77	471	28745439493	53	471	26294390026	32	471	2239423174	32	471	12539570470	73	471	17655461539	36	471	112369760978	78
472	534235551740	35	472	53438794788	52	472	23445694617	69	472	23892494443	32	472	28745439576	83	472	26294390109	83	472	2239423207	33	472	12539570535	65	472	17655461607	68	472	112369761043	65
473	534235551812	72	473	53438794864	76	473	23445694662	45	473	23892494494	51	473	28745439610	34	473	26294390156	47	473	2239423259	52	473	12539570594	59	473	17655461672	65	473	112369761076	33
474	534235551885	73	474	53438794923	59	474	23445694720	58	474	23892494574	80	474	28745439682	72	474	26294390190	34	474	2239423330	71	474	12539570665	71	474	17655461724	52	474	112369761148	72
475	534235551922	37	475	53438794994	71	475	23445694764	44	475	23892494631	57	475	28745439717	35	475	26294390239	49	475	2239423367	37	475	12539570721	56	475	17655461785	61	475	112369761205	57
476	534235552001	79	476	53438795065	71	476	23445694816	52	476	23892494688	57	476	28745439758	41	476	26294390277	38	476	2239423427	60	476	12539570800	79	476	17655461832	47	476	112369761261	56
477	534235552049	48	477	53438795107	42	477	23445694873	57	477	23892494764	76	477	28745439825	67	477	26294390330	53	477	2239423470	43	477	12539570837	37	477	17655461870	38	477	112369761342	81
478	534235552087	38	478	53438795185	78	478	23445694919	46	478	23892494805	41	478	28745439872	47	478	26294390391	61	478	2239423522	52	478	12539570872	35	478	17655461907	37	478	112369761395	53
479	534235552154	67	479	53438795257	72	479	23445694957	38	479	23892494843	38	479	28745439921	49	479	26294390440	49	479	2239423575	53	479	12539570916	44	479	17655461981	74	479	112369761469	74
480	534235552193	39	480	53438795340	83	480	23445695029	72	480	23892494921	78	480	28745440003	82	480	26294390476	36	480	2239423607	32	480	12539570988	72	480	17655462015	34	480	112369761518	49
481	534235552247	54	481	53438795400	60	481	23445695078	49	481	23892495000	79	481	28745440036	33	481	26294390559	83	481	2239423645	38	481	12539571027	39	481	17655462092	77	481	112369761576	58
482	534235552301	54	482	53438795446	46	482	23445695124	46	482	23892495038	38	482	28745440093	57	482	26294390600	41	482	2239423710	65	482	12539571078	51	482	17655462157	65	482	112369761634	58
483	534235552346	45	483	53438795482	36	483	23445695201	77	483	23892495109	71	483	28745440168	75	483	26294390643	43	483	2239423744	34	483	12539571117	39	483	17655462228	71	483	112369761688	54
484	534235552392	46	484	53438795518	36	484	23445695255	54	484	23892495190	81	484	28745440210	42	484	26294390722	79	484	2239423823	79	484	12539571157	40	484	17655462268	40	484	112369761727	39
485	534235552455	63	485	53438795564	46	485	23445695325	70	485	23892495272	82	485	28745440258	48	485	26294390802	80	485	2239423902	79	485	12539571235	78	485	17655462333	65	485	112369761766	39
486	534235552514	59	486	53438795602	38	486	23445695394	69	486	23892495319	47	486	28745440305	47	486	26294390865	63	486	2239423980	78	486	12539571282	47	486	17655462379	46	486	112369761838	72
487	534235552591	77	487	53438795634	32	487	23445695468	74	487	23892495356	37	487	28745440378	73	487	26294390899	34	487	2239424042	62	487	12539571335	53	487	17655462454	75	487	112369761881	43
488	534235552633	42	488	53438795716	82	488	23445695527	59	488	23892495399	43	488	28745440426	48	488	26294390956	57	488	2239424101	59	488	12539571372	37	488	17655462521	67	488	112369761960	79
489	534235552711	78	489	53438795779	63	489	23445695602	75	489	23892495476	77	489	28745440509	83	489	26294391017	61	489	2239424181	80	489	12539571434	62	489	17655462585	64	489	112369762026	66
490	534235552756	45	490	53438795837	58	490	23445695662	60	490	23892495531	55	490	28745440559	50	490	26294391079	62	490	2239424232	51	490	12539571509	75	490	17655462660	75	490	112369762087	61
491	534235552831	75	491	53438795893	56	491	23445695726	64	491	23892495586	55	491	28745440622	63	491	26294391149	70	491	2239424292	60	491	12539571563	54	491	17655462718	58	491	112369762135	48
492	534235552877	46	492	53438795950	57	492	23445695802	76	492	23892495661	75	492	28745440664	42	492	26294391191	42	492	2239424368	76	492	12539571603	40	492	17655462783	65	492	112369762190	55
493	534235552922	45	493	53438796005	55	493	23445695837	35	493	23892495728	67	493	28745440703	39	493	26294391246	55	493	2239424435	67	493	12539571646	43	493	17655462861	78	493	112369762266	76
494	534235552978	56	494	53438796053	48	494	23445695876	39	494	23892495806	78	494	28745440752	49	494	26294391299	53	494	2239424472	37	494	12539571683	37	494	17655462927	66	494	112369762324	58
495	534235553029	51	495	53438796105	52	495	23445695958	82	495	23892495853	47	495	28745440814	62	495	26294391333	34	495	2239424515	43	495	12539571734	51	495	17655463003	76	495	112369762405	81
496	534235553099	70	496	53438796142	37	496	23445696018	60	496	23892495894	41	496	28745440861	47	496	26294391410	77	496	2239424559	44	496	12539571797	63	496	17655463065	62	496	112369762453	48
497	534235553146	47	497	53438796182	40	497	23445696072	54	497	23892495953	59	497	28745440896	35	497	26294391478	68	497	2239424622	63	497	12539571851	54	497	17655463099	34	497	112369762531	78
498	534235553212	66	498	53438796238	56	498	23445696144	72	498	23892496019	66	498	28745440936	40	498	26294391548	70	498	2239424668	46	498	12539571903	52	498	17655463135	36	498	112369762566	35
499	534235553283	71	499	53438796303	65	499	23445696227	83	499	23892496066	47	499	28745440998	62	499	26294391622	74	499	2239424731	63	499	12539571937	34	499	17655463211	76	499	112369762634	68
500	534235553350	67	500	53438796338	35	500	23445696271	44	500	23892496145	79	500	28745441047	49	500	26294391705	83	500	2239424771	40	500	12539571984	47	500	17655463257	46	500	112369762680	46
501	534235553395	45	501	53438796405	67	501	23445696332	61	501	23892496199	54	501	28745441096	49	501	26294391759	54	501	2239424832	61	501	12539572041	57	501	17655463314	57	501	112369762740	60
502	534235553446	51	502	53438796452	47	502	23445696406	74	502	23892496266	67	502	28745441175	79	502	26294391821	62	502	2239424886	54	502	12539572110	69	502	17655463387	73	502	112369762786	46
503	534235553517	71	503	53438796508	56	503	23445696455	49	503	23892496336	70	503	28745441248	73	503	26294391889	68	503	2239424956	70	503	12539572180	70	503	17655463444	57	503	112369762830	44
504	534235553579	62	504	53438796579	71	504	23445696524	69	504	23892496419	83	504	28745441296	48	504	26294391928	39	504	2239425004	48	504	12539572248	68	504	17655463523	79	504	112369762904	74
505	534235553622	43	505	53438796619	40	505	23445696556	32	505	23892496489	70	505	28745441345	49	505	26294391993	65	505	2239425062	58	505	12539572314	66	505	17655463595	72	505	112369762971	67
506	534235553677	55	506	53438796697	78	506	23445696609	53	506	23892496523	34	506	28745441418	73	506	26294392076	83	506	2239425118	56	506	12539572360	46	506	17655463635	40	506	112369763039	68
507	534235553744	67	507	53438796764	67	507	23445696654	45	507	23892496600	77	507	28745441476	58	507	26294392129	53	507	2239425155	37	507	12539572396	36	507	17655463699	64	507	112369763086	47
508	534235553813	69	508	53438796810	46	508	23445696704	50	508	23892496650	50	508	28745441508	32	508	26294392205	76	508	2239425234	79	508	12539572434	38	508	17655463748	49	508	112369763157	71
509	534235553875	62	509	53438796873	63	509	23445696743	39	509	23892496722	72	509	28745441560	52	509	26294392247	42	509	2239425299	65	509	12539572491	57	509	17655463786	38	509	112369763224	67
510	534235553954	79	510	53438796950	77	510	23445696814	71	510	23892496764	42	510	28745441621	61	510	26294392309	62	510	2239425368	69	510	12539572538	47	510	17655463821	35	510	112369763260	36
511	534235554033	79	511	53438797002	52	511	23445696881	67	511	23892496802	38	511	28745441685	64	511	26294392378	69	511	2239425438	70	511	12539572599	61	511	17655463870	49	511	112369763321	61
512	534235554099	66	512	53438797053	51	512	23445696942	61	512	23892496844	42	512	28745441759	74	512	26294392457	79	512	2239425512	74	512	12539572652	53	512	17655463940	70	512	112369763384	63
513	534235554146	47	513	53438797096	43	513	23445696994	52	513	23892496882	38	513	28745441811	52	513	26294392519	62	513	2239425593	81	513	12539572700	48	513	17655463996	56	513	112369763448	64
514	534235554189	43	514	53438797169	73	514	23445697032	38	514	23892496940	58	514	28745441883	72	514	26294392590	71	514	2239425644	51	514	12539572783	83	514	17655464075	79	514	112369763490	42
515	534235554254	65	515	53438797225	56	515	23445697103	71	515	23892497011	71	515	28745441958	75	515	26294392671	81	515	2239425721	77	515	12539572835	52	515	17655464136	61	515	112369763554	64
516	534235554294	40	516	53438797302	77	516	23445697148	45	516	23892497081	70	516	28745442009	51	516	26294392751	80	516	2239425762	41	516	12539572915	80	516	17655464192	56	516	112369763617	63
517	534235554346	52	517	53438797381	79	517	23445697190	42	517	23892497128	47	517	28745442079	70	517	26294392783	32	517	2239425814	52	517	12539572952	37	517	17655464240	48	517	112369763662	45
518	534235554411	65	518	53438797434	53	518	23445697223	33	518	23892497196	68	518	28745442161	82	518	26294392833	50	518	2239425858	44	518	12539572999	47	518	17655464281	41	518	112369763710	48
519	534235554486	75	519	53438797476	42	519	23445697286	63	519	23892497272	76	519	28745442230	69	519	26294392899	66	519	2239425925	67	519	12539573059	60	519	17655464340	59	519	112369763763	53
520	534235554542	56	520	53438797523	47	520	23445697342	56	520	23892497351	79	520	28745442294	64	520	26294392965	66	520	2239425994	69	520	12539573123	64	520	17655464421	81	520	112369763832	69
521	534235554585	43	521	53438797563	40	521	23445697416	74	521	23892497418	67	521	28745442348	54	521	26294393012	47	521	2239426038	44	521	12539573205	82	521	17655464481	60	521	112369763912	80
522	534235554635	50	522	53438797637	74	522	23445697497	81	522	23892497484	66	522	28745442407	59	522	26294393088	76	522	2239426099	61	522	12539573242	37	522	17655464552	71	522	112369763959	47
523	534235554673	38	523	53438797692	55	523	23445697573	76	523	23892497564	80	523	28745442441	34	523	26294393148	60	523	2239426138	39	523	12539573274	32	523	17655464585	33	523	112369764031	72
524	534235554713	40	524	53438797754	62	524	23445697633	60	524	23892497630	66	524	28745442483	42	524	26294393212	64	524	2239426217	79	524	12539573323	49	524	17655464628	43	524	112369764089	58
525	534235554783	70	525	53438797787	33	525	23445697709	76	525	23892497670	40	525	28745442539	56	525	26294393252	40	525	2239426269	52	525	12539573373	50	525	17655464694	66	525	112369764142	53
526	534235554853	70	526	53438797846	59	526	23445697746	37	526	23892497704	34	526	28745442617	78	526	26294393320	68	526	2239426341	72	526	12539573409	36	526	17655464773	79	526	112369764177	35
527	534235554932	79	527	53438797918	72	527	23445697822	76	527	23892497775	71	527	28745442654	37	527	26294393367	47	527	2239426393	52	527	12539573488	79	527	17655464848	75	527	112369764253	76
528	534235554978	46	528	53438797996	78	528	23445697901	79	528	23892497857	82	528	28745442701	47	528	26294393421	54	528	2239426434	41	528	12539573543	55	528	17655464893	45	528	112369764323	70
529	534235555054	76	529	53438798044	48	529	23445697957	56	529	23892497902	45	529	28745442756	55	529	26294393497	76	529	2239426498	64	529	12539573610	67	529	17655464942	49	529	112369764385	62
530	534235555095	41	530	53438798115	71	530	23445698021	64	530	23892497937	35	530	28745442793	37	530	26294393562	65	530	2239426575	77	530	12539573691	81	530	17655465015	73	530	112369764442	57
531	534235555144	49	531	53438798168	53	531	23445698075	54	531	23892498015	78	531	28745442842	49	531	26294393642	80	531	2239426636	61	531	12539573731	40	531	17655465061	46	531	112369764490	48
532	534235555176	32	532	53438798233	65	532	23445698141	66	532	23892498093	78	532	28745442884	42	532	26294393714	72	532	2239426694	58	532	12539573767	36	532	17655465098	37	532	112369764557	67
533	534235555216	40	533	53438798293	60	533	23445698182	41	533	23892498126	33	533	28745442927	43	533	26294393746	32	533	2239426768	74	533	12539573838	71	533	17655465151	53	533	112369764608	51
534	534235555281	65	534	53438798373	80	534	23445698239	57	534	23892498185	59	534	28745443005	78	534	26294393795	49	534	2239426851	83	534	12539573901	63	534	17655465231	80	534	112369764651	43
535	534235555344	63	535	53438798414	41	535	23445698303	64	535	23892498257	72	535	28745443066	61	535	26294393834	39	535	2239426924	73	535	12539573967	66	535	17655465294	63	535	112369764686	35
536	534235555376	32	536	53438798466	52	536	23445698352	49	536	23892498334	77	536	28745443145	79	536	26294393895	61	536	2239426969	45	536	12539574037	70	536	17655465332	38	536	112369764731	45
537	534235555429	53	537	53438798540	74	537	23445698432	80	537	23892498384	50	537	28745443195	50	537	26294393939	44	537	2239427034	65	537	12539574094	57	537	17655465398	66	537	112369764763	32
538	534235555462	33	538	53438798578	38	538	23445698465	33	538	23892498431	47	538	28745443238	43	538	26294393991	52	538	2239427069	35	538	12539574132	38	538	17655465456	58	538	112369764830	67
539	534235555540	78	539	53438798647	69	539	23445698506	41	539	23892498508	77	539	28745443288	50	539	26294394041	50	539	2239427134	65	539	12539574215	83	539	17655465512	56	539	112369764878	48
540	534235555619	79	540	53438798701	54	540	23445698547	41	540	23892498574	66	540	28745443337	49	540	26294394122	81	540	2239427213	79	540	12539574272	57	540	17655465580	68	540	112369764915	37
541	534235555676	57	541	53438798733	32	541	23445698618	71	541	23892498636	62	541	28745443395	58	541	26294394182	60	541	2239427289	76	541	12539574350	78	541	17655465619	39	541	112369764993	78
542	534235555726	50	542	53438798772	39	542	23445698675	57	542	23892498716	80	542	28745443475	80	542	26294394237	55	542	2239427337	48	542	12539574419	69	542	17655465695	76	542	112369765071	78
543	534235555765	39	543	53438798811	39	543	23445698753	78	543	23892498764	48	543	28745443514	39	543	26294394270	33	543	2239427386	49	543	12539574501	82	543	17655465733	38	543	112369765108	37
544	534235555799	34	544	53438798883	72	544	23445698788	35	544	23892498832	68	544	28745443586	72	544	26294394333	63	544	2239427459	73	544	12539574564	63	544	17655465805	72	544	112369765154	46
545	534235555871	72	545	53438798955	72	545	23445698854	66	545	23892498873	41	545	28745443665	79	545	26294394371	38	545	2239427496	37	545	12539574607	43	545	17655465863	58	545	112369765191	37
546	534235555919	48	546	53438799005	50	546	23445698916	62	546	23892498931	58	546	28745443736	71	546	26294394434	63	546	2239427540	44	546	12539574661	54	546	17655465943	80	546	112369765228	37
547	534235555967	48	547	53438799045	40	547	23445698967	51	547	23892498984	53	547	28745443788	52	547	26294394504	70	547	2239427593	53	547	12539574705	44	547	17655465986	43	547	112369765269	41
548	534235555998	31	548	53438799103	58	548	23445699033	66	548	23892499054	70	548	28745443822	34	548	26294394556	52	548	2239427652	59	548	12539574785	80	548	17655466049	63	548	112369765340	71
549	534235556060	62	549	53438799171	68	549	23445699067	34	549	23892499128	74	549	28745443899	77	549	26294394607	51	549	2239427735	83	549	12539574854	69	549	17655466111	62	549	112369765387	47
550	534235556128	68	550	53438799222	51	550	23445699110	43	550	23892499198	70	550	28745443949	50	550	26294394681	74	550	2239427790	55	550	12539574908	54	550	17655466192	81	550	112369765465	78
551	534235556192	64	551	53438799287	65	551	23445699173	63	551	23892499250	52	551	28745443984	35	551	26294394741	60	551	2239427824	34	551	12539574953	45	551	17655466228	36	551	112369765548	83
552	534235556241	49	552	53438799363	76	552	23445699224	51	552	23892499319	69	552	28745444043	59	552	26294394824	83	552	2239427904	80	552	12539574996	43	552	17655466302	74	552	112369765595	47
553	534235556286	45	553	53438799445	82	553	23445699302	78	553	23892499376	57	553	28745444113	70	553	26294394887	63	553	2239427986	82	553	12539575075	79	553	17655466366	64	553	112369765641	46
554	534235556354	68	554	53438799506	61	554	23445699350	48	554	23892499419	43	554	28745444177	64	554	26294394927	40	554	2239428020	34	554	12539575122	47	554	17655466401	35	554	112369765705	64
555	534235556395	41	555	53438799580	74	555	23445699393	43	555	23892499461	42	555	28745444229	52	555	26294395007	80	555	2239428087	67	555	12539575177	55	555	17655466462	61	555	112369765788	83
556	534235556464	69	556	53438799624	44	556	23445699459	66	556	23892499514	53	556	28745444264	35	556	26294395054	47	556	2239428122	35	556	12539575223	46	556	17655466526	64	556	112369765822	34
557	534235556498	34	557	53438799700	76	557	23445699503	44	557	23892499584	70	557	28745444327	63	557	26294395121	67	557	2239428168	46	557	12539575300	77	557	17655466591	65	557	112369765869	47
558	534235556544	46	558	53438799772	72	558	23445699578	75	558	23892499658	74	558	28745444404	77	558	26294395160	39	558	2239428224	56	558	12539575362	62	558	17655466674	83	558	112369765938	69
559	534235556587	43	559	53438799807	35	559	23445699659	81	559	23892499705	47	559	28745444448	44	559	26294395204	44	559	2239428284	60	559	12539575396	34	559	17655466722	48	559	112369766011	73
560	534235556622	35	560	53438799849	42	560	23445699741	82	560	23892499742	37	560	28745444490	42	560	26294395285	81	560	2239428337	53	560	12539575458	62	560	17655466792	70	560	112369766073	62
561	534235556694	72	561	53438799882	33	561	23445699810	69	561	23892499792	50	561	28745444527	37	561	26294395341	56	561	2239428406	69	561	12539575513	55	561	17655466850	58	561	112369766131	58
562	534235556757	63	562	53438799953	71	562	23445699848	38	562	23892499865	73	562	28745444610	83	562	26294395374	33	562	2239428440	34	562	12539575548	35	562	17655466921	71	562	112369766199	68
563	534235556793	36	563	53438800036	83	563	23445699918	70	563	23892499919	54	563	28745444661	51	563	26294395406	32	563	2239428511	71	563	12539575599	51	563	17655466963	42	563	112369766262	63
564	534235556826	33	564	53438800114	78	564	23445699961	43	564	23892499974	55	564	28745444714	53	564	26294395467	61	564	2239428575	64	564	12539575677	78	564	17655467011	48	564	112369766329	67
565	534235556864	38	565	53438800196	82	565	23445700034	73	565	23892500017	43	565	28745444778	64	565	26294395518	51	565	2239428657	82	565	12539575714	37	565	17655467085	74	565	112369766381	52
566	534235556925	61	566	53438800259	63	566	23445700106	72	566	23892500084	67	566	28745444856	78	566	26294395572	54	566	2239428728	71	566	12539575762	48	566	17655467162	77	566	112369766413	32
567	534235556964	39	567	53438800306	47	567	23445700186	80	567	23892500153	69	567	28745444930	74	567	26294395634	62	567	2239428801	73	567	12539575820	58	567	17655467204	42	567	112369766475	62
568	534235557002	38	568	53438800375	69	568	23445700221	35	568	23892500232	79	568	28745444971	41	568	26294395702	68	568	2239428851	50	568	12539575863	43	568	17655467247	43	568	112369766558	83
569	534235557076	74	569	53438800431	56	569	23445700272	51	569	23892500273	41	569	28745445044	73	569	26294395778	76	569	2239428923	72	569	12539575911	48	569	17655467319	72	569	112369766629	71
570	534235557120	44	570	53438800496	65	570	23445700328	56	570	23892500352	79	570	28745445121	77	570	26294395814	36	570	2239428975	52	570	12539575981	70	570	17655467352	33	570	112369766668	39
571	534235557194	74	571	53438800560	64	571	23445700398	70	571	23892500414	62	571	28745445182	61	571	26294395886	72	571	2239429055	80	571	12539576060	79	571	17655467423	71	571	112369766711	43
572	534235557236	42	572	53438800616	56	572	23445700438	40	572	23892500478	64	572	28745445225	43	572	26294395942	56	572	2239429118	63	572	12539576113	53	572	17655467486	63	572	112369766769	58
573	534235557274	38	573	53438800652	36	573	23445700506	68	573	23892500539	61	573	28745445303	78	573	26294395995	53	573	2239429200	82	573	12539576161	48	573	17655467519	33	573	112369766834	65
574	534235557343	69	574	53438800703	51	574	23445700560	54	574	23892500609	70	574	28745445382	79	574	26294396030	35	574	2239429257	57	574	12539576199	38	574	17655467581	62	574	112369766895	61
575	534235557399	56	575	53438800737	34	575	23445700630	70	575	23892500679	70	575	28745445447	65	575	26294396108	78	575	2239429315	58	575	12539576268	69	575	17655467644	63	575	112369766942	47
576	534235557447	48	576	53438800816	79	576	23445700694	64	576	23892500754	75	576	28745445490	43	576	26294396188	80	576	2239429355	40	576	12539576319	51	576	17655467687	43	576	112369766989	47
577	534235557512	65	577	53438800851	35	577	23445700767	73	577	23892500815	61	577	28745445553	63	577	26294396230	42	577	2239429402	47	577	12539576378	59	577	17655467742	55	577	112369767061	72
578	534235557579	67	578	53438800897	46	578	23445700836	69	578	23892500880	65	578	28745445594	41	578	26294396301	71	578	2239429463	61	578	12539576489	111	578	17655467805	63	578	112369767114	53
579	534235557645	66	579	53438800932	35	579	23445700914	78	579	23892500945	65	579	28745445631	37	579	26294396359	58	579	2239429553	90	579	12539576565	76	579	17655467884	79	579	112369767181	67
580	534235557708	63	580	53438801003	71	580	23445700950	36	580	23892501015	70	580	28745445667	36	580	26294396458	99	580	2239429640	87	580	12539576645	80	580	17655467976	92	580	112369767217	36
581	534235557765	57	581	53438801082	79	581	23445700993	43	581	23892501092	77	581	28745445734	67	581	26294396530	72	581	2239429744	104	581	12539576711	66	581	17655468036	60	581	112369767286	69
582	534235557827	62	582	53438801148	66	582	23445701034	41	582	23892501159	67	582	28745445806	72	582	26294396592	62	582	2239429835	91	582	12539576783	72	582	17655468116	80	582	112369767356	70
583	534235557866	39	583	53438801215	67	583	23445701100	66	583	23892501211	52	583	28745445872	66	583	26294396655	63	583	2239429919	84	583	12539576846	63	583	17655468183	67	583	112369767426	70
584	534235557917	51	584	53438801261	46	584	23445701167	67	584	23892501254	43	584	28745445955	83	584	26294396737	82	584	2239430027	108	584	12539576957	111	584	17655468255	72	584	112369767464	38
585	534235557974	57	585	53438801336	75	585	23445701229	62	585	23892501321	67	585	28745446022	67	585	26294396833	96	585	2239430111	84	585	12539577021	64	585	17655468344	89	585	112369767502	38
586	534235558044	70	586	53438801390	54	586	23445701294	65	586	23892501393	72	586	28745446101	79	586	26294396906	73	586	2239430169	58	586	12539577122	101	586	17655468419	75	586	112369767575	73
587	534235558109	65	587	53438801447	57	587	23445701340	46	587	23892501444	51	587	28745446174	73	587	26294396969	63	587	2239430229	60	587	12539577196	74	587	17655468523	104	587	112369767639	64
588	534235558184	75	588	53438801492	45	588	23445701377	37	588	23892501509	65	588	28745446227	53	588	26294397062	93	588	2239430332	103	588	12539577309	113	588	17655468634	111	588	112369767708	69
589	534235558255	71	589	53438801540	48	589	23445701457	80	589	23892501544	35	589	28745446293	66	589	26294397172	110	589	2239430415	83	589	12539577413	104	589	17655468721	87	589	112369767767	59
590	534235558326	71	590	53438801604	64	590	23445701499	42	590	23892501578	34	590	28745446359	66	590	26294397231	59	590	2239430510	95	590	12539577503	90	590	17655468827	106	590	112369767834	67
591	534235558383	57	591	53438801645	41	591	23445701558	59	591	23892501653	75	591	28745446425	66	591	26294397338	107	591	2239430616	106	591	12539577607	104	591	17655468917	90	591	112369767914	80
592	534235558451	68	592	53438801697	52	592	23445701634	76	592	23892501729	76	592	28745446499	74	592	26294397411	73	592	2239430716	100	592	12539577684	77	592	17655469010	93	592	112369767954	40
593	534235558505	54	593	53438801762	65	593	23445701692	58	593	23892501761	32	593	28745446533	34	593	26294397485	74	593	2239430806	90	593	12539577767	83	593	17655469112	102	593	112369768009	55
594	534235558553	48	594	53438801809	47	594	23445701770	78	594	23892501836	75	594	28745446600	67	594	26294397596	111	594	2239430896	90	594	12539577827	60	594	17655469208	96	594	112369768062	53
595	534235558593	40	595	53438801892	83	595	23445701830	60	595	23892501907	71	595	28745446651	51	595	26294397679	83	595	2239430968	72	595	12539577917	90	595	17655469294	86	595	112369768125	63
596	534235558651	58	596	53438801926	34	596	23445701880	50	596	23892501963	56	596	28745446726	75	596	26294397759	80	596	2239431055	87	596	12539577996	79	596	17655469352	58	596	112369768160	35
597	534235558710	59	597	53438801995	69	597	23445701912	32	597	23892502020	57	597	28745446775	49	597	26294397826	67	597	2239431118	63	597	12539578091	95	597	17655469420	68	597	112369768225	65
598	534235558745	35	598	53438802042	47	598	23445701955	43	598	23892502091	71	598	28745446816	41	598	26294397904	78	598	2239431219	101	598	12539578177	86	598	17655469528	108	598	112369768307	82
599	534235558815	70	599	53438802118	76	599	23445702028	73	599	23892502156	65	599	28745446885	69	599	26294397988	84	599	2239431329	110	599	12539578235	58	599	17655469617	89	599	112369768366	59
600	534235558890	75	600	53438802158	40	600	23445702108	80	600	23892502188	32	600	28745446933	48	600	26294398066	78	600	2239431423	94	600	12539578306	71	600	17655469715	98	600	112369768426	60
601	534235558940	50	601	53438802228	70	601	23445702144	36	601	23892502248	60	601	28745446968	35	601	26294398153	87	601	2239431487	64	601	12539578397	91	601	17655469820	105	601	112369768488	62
602	534235559017	77	602	53438802294	66	602	23445702183	39	602	23892502293	45	602	28745447028	60	602	26294398223	70	602	2239431591	104	602	12539578501	104	602	17655469927	107	602	112369768520	32
603	534235559058	41	603	53438802375	81	603	23445702261	78	603	23892502337	44	603	28745447080	52	603	26294398326	103	603	2239431649	58	603	12539578608	107	603	17655469989	62	603	112369768600	80
604	534235559100	42	604	53438802457	82	604	23445702326	65	604	23892502397	60	604	28745447154	74	604	26294398425	99	604	2239431761	112	604	12539578692	84	604	17655470058	69	604	112369768653	53
605	534235559163	63	605	53438802498	41	605	23445702388	62	605	23892502451	54	605	28745447214	60	605	26294398487	62	605	2239431869	108	605	12539578788	96	605	17655470141	83	605	112369768736	83
606	534235559203	40	606	53438802556	58	606	23445702433	45	606	23892502524	73	606	28745447251	37	606	26294398592	105	606	2239431980	111	606	12539578849	61	606	17655470203	62	606	112369768792	56
607	534235559271	68	607	53438802633	77	607	23445702498	65	607	23892502591	67	607	28745447334	83	607	26294398698	106	607	2239432074	94	607	12539578933	84	607	17655470272	69	607	112369768871	79
608	534235559320	49	608	53438802671	38	608	23445702540	42	608	23892502648	57	608	28745447386	52	608	26294398782	84	608	2239432176	102	608	12539579010	77	608	17655470337	65	608	112369768920	49
609	534235559377	57	609	53438802723	52	609	23445702582	42	609	23892502712	64	609	28745447418	32	609	26294398876	94	609	2239432275	99	609	12539579072	62	609	17655470412	75	609	112369768972	52
610	534235559453	76	610	53438802794	71	610	23445702615	33	610	23892502759	47	610	28745447493	75	610	26294398940	64	610	2239432359	84	610	12539579151	79	610	17655470524	112	610	112369769024	52
611	534235559502	49	611	53438802844	50	611	23445702689	74	611	23892502820	61	611	28745447565	72	611	26294399010	70	611	2239432434	75	611	12539579231	80	611	17655470597	73	611	112369769102	78
612	534235559540	38	612	53438802907	63	612	23445702749	60	612	23892502877	57	612	28745447609	44	612	26294399106	96	612	2239432512	78	612	12539579322	91	612	17655470656	59	612	112369769153	51
613	534235559590	50	613	53438802975	68	613	23445702831	82	613	23892502938	61	613	28745447653	44	613	26294399173	67	613	2239432593	81	613	12539579419	97	613	17655470755	99	613	112369769202	49
614	534235559655	65	614	53438803011	36	614	23445702887	56	614	23892503002	64	614	28745447699	46	614	26294399248	75	614	2239432678	85	614	12539579512	93	614	17655470853	98	614	112369769273	71
615	534235559716	61	615	53438803084	73	615	23445702966	79	615	23892503049	47	615	28745447747	48	615	26294399346	98	615	2239432790	112	615	12539579587	75	615	17655470909	56	615	112369769314	41
616	534235559769	53	616	53438803143	59	616	23445703018	52	616	23892503102	53	616	28745447811	64	616	26294399403	57	616	2239432883	93	616	12539579645	58	616	17655471022	113	616	112369769375	61
617	534235559816	47	617	53438803193	50	617	23445703101	83	617	23892503182	80	617	28745447875	64	617	26294399498	95	617	2239432972	89	617	12539579711	66	617	17655471121	99	617	112369769425	50
618	534235559863	47	618	53438803275	82	618	23445703133	32	618	23892503235	53	618	28745447927	52	618	26294399596	98	618	2239433033	61	618	12539579787	76	618	17655471232	111	618	112369769485	60
619	534235559930	67	619	53438803344	69	619	23445703172	39	619	23892503297	62	619	28745447983	56	619	26294399653	57	619	2239433090	57	619	12539579899	112	619	17655471330	98	619	112369769566	81
620	534235559974	44	620	53438803426	82	620	23445703218	46	620	23892503340	43	620	28745448023	40	620	26294399752	99	620	2239433191	101	620	12539579967	68	620	17655471417	87	620	112369769638	72
621	534235560038	64	621	53438803478	52	621	23445703273	55	621	23892503422	82	621	28745448062	39	621	26294399839	87	621	2239433293	102	621	12539580043	76	621	17655471505	88	621	112369769718	80
622	534235560117	79	622	53438803531	53	622	23445703308	35	622	23892503454	32	622	28745448119	57	622	26294399899	60	622	2239433394	101	622	12539580133	90	622	17655471566	61	622	112369769793	75
623	534235560164	47	623	53438803595	64	623	23445703375	67	623	23892503489	35	623	28745448156	37	623	26294399955	56	623	2239433455	61	623	12539580220	87	623	17655471630	64	623	112369769825	32
624	534235560229	65	624	53438803648	53	624	23445703413	38	624	23892503555	66	624	28745448203	47	624	26294400018	63	624	2239433555	100	624	12539580317	97	624	17655471729	99	624	112369769879	54
625	534235560300	71	625	53438803689	41	625	23445703452	39	625	23892503624	69	625	28745448236	33	625	26294400082	64	625	2239433629	74	625	12539580384	67	625	17655471800	71	625	112369769934	55
626	534235560369	69	626	53438803772	83	626	23445703505	53	626	23892503662	38	626	28745448311	75	626	26294400181	99	626	2239433734	105	626	12539580451	67	626	17655471867	67	626	112369769992	58
627	534235560400	31	627	53438803845	73	627	23445703550	45	627	23892503718	56	627	28745448390	79	627	26294400292	111	627	2239433819	85	627	12539580514	63	627	17655471963	96	627	112369770030	38
628	534235560442	42	628	53438803891	46	628	23445703615	65	628	23892503753	35	628	28745448449	59	628	26294400401	109	628	2239433923	104	628	12539580584	70	628	17655472048	85	628	112369770111	81
629	534235560507	65	629	53438803952	61	629	23445703667	52	629	23892503816	63	629	28745448491	42	629	26294400472	71	629	2239434025	102	629	12539580668	84	629	17655472157	109	629	112369770154	43
630	534235560573	66	630	53438804016	64	630	23445703736	69	630	23892503898	82	630	28745448546	55	630	26294400557	85	630	2239434137	112	630	12539580758	90	630	17655472244	87	630	112369770233	79
631	534235560611	38	631	53438804062	46	631	23445703814	78	631	23892503962	64	631	28745448612	66	631	26294400653	96	631	2239434211	74	631	12539580867	109	631	17655472352	108	631	112369770302	69
632	534235560660	49	632	53438804109	47	632	23445703867	53	632	23892504033	71	632	28745448648	36	632	26294400750	97	632	2239434290	79	632	12539580955	88	632	17655472457	105	632	112369770351	49
633	534235560718	58	633	53438804191	82	633	23445703935	68	633	23892504100	67	633	28745448722	74	633	26294400828	78	633	2239434383	93	633	12539581068	113	633	17655472540	83	633	112369770423	72
634	534235560770	52	634	53438804246	55	634	23445703975	40	634	23892504140	40	634	28745448775	53	634	26294400891	63	634	2239434487	104	634	12539581136	68	634	17655472599	59	634	112369770473	50
635	534235560830	60	635	53438804310	64	635	23445704026	51	635	23892504186	46	635	28745448856	81	635	26294400956	65	635	2239434555	68	635	12539581195	59	635	17655472677	78	635	112369770511	38
636	534235560888	58	636	53438804362	52	636	23445704073	47	636	23892504279	93	636	28745448930	74	636	26294401034	78	636	2239434656	101	636	12539581277	82	636	17655472761	84	636	112369770574	63
637	534235560936	48	637	53438804423	61	637	23445704163	90	637	23892504323	44	637	28745449019	89	637	26294401105	71	637	2239434767	111	637	12539581358	81	637	17655472819	58	637	112369770608	34
638	534235561009	73	638	53438804482	59	638	23445704197	34	638	23892504378	55	638	28745449075	56	638	26294401182	77	638	2239434879	112	638	12539581455	97	638	17655472916	97	638	112369770655	47
639	534235561058	49	639	53438804517	35	639	23445704254	57	639	23892504425	47	639	28745449114	39	639	26294401246	64	639	2239434939	60	639	12539581540	85	639	17655472981	65	639	112369770736	81
640	534235561132	74	640	53438804550	33	640	23445704308	54	640	23892504500	75	640	28745449206	92	640	26294401350	104	640	2239435048	109	640	12539581646	106	640	17655473071	90	640	112369770785	49
641	534235561202	70	641	53438804590	40	641	23445704387	79	641	23892504533	33	641	28745449286	80	641	26294401452	102	641	2239435143	95	641	12539581702	56	641	17655473129	58	641	112369770844	59
642	534235561233	31	642	53438804626	36	642	23445704468	81	642	23892504598	65	642	28745449366	80	642	26294401517	65	642	2239435239	96	642	12539581801	99	642	17655473228	99	642	112369770896	52
643	534235561299	66	643	53438804687	61	643	23445704530	62	643	23892504688	90	643	28745449456	90	643	26294401626	109	643	2239435335	96	643	12539581911	110	643	17655473317	89	643	112369770979	83
644	534235561341	42	644	53438804735	48	644	23445704573	43	644	23892504741	53	644	28745449547	91	644	26294401706	80	644	2239435432	97	644	12539582008	97	644	17655473414	97	644	112369771012	33
645	534235561391	50	645	53438804789	54	645	23445704628	55	645	23892504783	42	645	28745449600	53	645	26294401774	68	645	2239435488	56	645	12539582097	89	645	17655473520	106	645	112369771092	80
646	534235561453	62	646	53438804829	40	646	23445704716	88	646	23892504829	46	646	28745449640	40	646	26294401846	72	646	2239435582	94	646	12539582190	93	646	17655473594	74	646	112369771125	33
647	534235561525	72	647	53438804898	69	647	23445704809	93	647	23892504909	80	647	28745449675	35	647	26294401957	111	647	2239435694	112	647	12539582257	67	647	17655473700	106	647	112369771196	71
648	534235561589	64	648	53438804935	37	648	23445704882	73	648	23892504944	35	648	28745449734	59	648	26294402065	108	648	2239435765	71	648	12539582315	58	648	17655473784	84	648	112369771245	49
649	534235561664	75	649	53438805016	81	649	23445704942	60	649	23892505025	81	649	28745449768	34	649	26294402123	58	649	2239435854	89	649	12539582377	62	649	17655473858	74	649	112369771296	51
650	534235561722	58	650	53438805053	37	650	23445704992	50	650	23892505096	71	650	28745449843	75	650	26294402205	82	650	2239435911	57	650	12539582450	73	650	17655473970	112	650	112369771337	41
651	534235561764	42	651	53438805088	35	651	23445705050	58	651	23892505148	52	651	28745449934	91	651	26294402297	92	651	2239435998	87	651	12539582549	99	651	17655474049	79	651	112369771380	43
652	534235561802	38	652	53438805122	34	652	23445705136	86	652	23892505209	61	652	28745449999	65	652	26294402400	103	652	2239436063	65	652	12539582633	84	652	17655474139	90	652	112369771417	37
653	534235561868	66	653	53438805167	45	653	23445705173	37	653	23892505280	71	653	28745450059	60	653	26294402471	71	653	2239436134	71	653	12539582742	109	653	17655474230	91	653	112369771490	73
654	534235561936	68	654	53438805232	65	654	23445705234	61	654	23892505344	64	654	28745450144	85	654	26294402527	56	654	2239436234	100	654	12539582799	57	654	17655474299	69	654	112369771534	44
655	534235561970	34	655	53438805294	62	655	23445705327	93	655	23892505400	56	655	28745450233	89	655	26294402589	62	655	2239436294	60	655	12539582861	62	655	17655474394	95	655	112369771605	71
656	534235562012	42	656	53438805352	58	656	23445705359	32	656	23892505491	91	656	28745450326	93	656	26294402673	84	656	2239436372	78	656	12539582919	58	656	17655474507	113	656	112369771641	36
657	534235562088	76	657	53438805389	37	657	23445705448	89	657	23892505568	77	657	28745450415	89	657	26294402769	96	657	2239436428	56	657	12539582989	70	657	17655474603	96	657	112369771685	44
658	534235562140	52	658	53438805437	48	658	23445705527	79	658	23892505657	89	658	28745450499	84	658	26294402866	97	658	2239436487	59	658	12539583051	62	658	17655474691	88	658	112369771732	47
659	534235562194	54	659	53438805477	40	659	23445705564	37	659	23892505702	45	659	28745450553	54	659	26294402958	92	659	2239436553	66	659	12539583113	62	659	17655474756	65	659	112369771807	75
660	534235562246	52	660	53438805513	36	660	23445705654	90	660	23892505767	65	660	28745450607	54	660	26294403021	63	660	2239436627	74	660	12539583215	102	660	17655474856	100	660	112369771858	51
661	534235562298	52	661	53438805590	77	661	23445705704	50	661	23892505845	78	661	28745450653	46	661	26294403111	90	661	2239436718	91	661	12539583294	79	661	17655474965	109	661	112369771927	69
662	534235562336	38	662	53438805627	37	662	23445705776	72	662	23892505903	58	662	28745450714	61	662	26294403183	72	662	2239436788	70	662	12539583399	105	662	17655475058	93	662	112369771994	67
663	534235562398	62	663	53438805709	82	663	23445705848	72	663	23892505942	39	663	28745450748	34	663	26294403289	106	663	2239436875	87	663	12539583496	97	663	17655475159	101	663	112369772041	47
664	534235562476	78	664	53438805783	74	664	23445705901	53	664	23892505984	42	664	28745450840	92	664	26294403361	72	664	2239436943	68	664	12539583557	61	664	17655475249	90	664	112369772106	65
665	534235562512	36	665	53438805836	53	665	23445705953	52	665	23892506053	69	665	28745450875	35	665	26294403444	83	665	2239437003	60	665	12539583639	82	665	17655475327	78	665	112369772142	36
666	534235562575	63	666	53438805904	68	666	23445706042	89	666	23892506094	41	666	28745450937	62	666	26294403556	112	666	2239437069	66	666	12539583704	65	666	17655475407	80	666	112369772183	41
667	534235562609	34	667	53438805973	69	667	23445706096	54	667	23892506137	43	667	28745450984	47	667	26294403658	102	667	2239437129	60	667	12539583790	86	667	17655475504	97	667	112369772261	78
668	534235562644	35	668	53438806027	54	668	23445706137	41	668	23892506230	93	668	28745451039	55	668	26294403745	87	668	2239437195	66	668	12539583885	95	668	17655475572	68	668	112369772335	74
669	534235562722	78	669	53438806110	83	669	23445706188	51	669	23892506270	40	669	28745451095	56	669	26294403805	60	669	2239437251	56	669	12539583958	73	669	17655475674	102	669	112369772376	41
670	534235562764	42	670	53438806160	50	670	23445706255	67	670	23892506346	76	670	28745451176	81	670	26294403888	83	670	2239437351	100	670	12539584024	66	670	17655475773	99	670	112369772455	79
671	534235562801	37	671	53438806236	76	671	23445706327	72	671	23892506428	82	671	28745451246	70	671	26294403989	101	671	2239437452	101	671	12539584105	81	671	17655475869	96	671	112369772488	33
672	534235562867	66	672	53438806283	47	672	23445706399	72	672	23892506500	72	672	28745451317	71	672	26294404073	84	672	2239437538	86	672	12539584182	77	672	17655475965	96	672	112369772561	73
673	534235562940	73	673	53438806323	40	673	23445706482	83	673	23892506565	65	673	28745451371	54	673	26294404165	92	673	2239437635	97	673	12539584238	56	673	17655476037	72	673	112369772597	36
674	534235563004	64	674	53438806395	72	674	23445706555	73	674	23892506624	59	674	28745451441	70	674	26294404251	86	674	2239437709	74	674	12539584313	75	674	17655476141	104	674	112369772673	76
675	534235563065	61	675	53438806432	37	675	23445706595	40	675	23892506661	37	675	28745451491	50	675	26294404352	101	675	2239437792	83	675	12539584369	56	675	17655476219	78	675	112369772743	70
676	534235563142	77	676	53438806507	75	676	23445706649	54	676	23892506733	72	676	28745451558	67	676	26294404447	95	676	2239437878	86	676	12539584435	66	676	17655476314	95	676	112369772789	46
677	534235563195	53	677	53438806564	57	677	23445706716	67	677	23892506811	78	677	28745451600	42	677	26294404557	110	677	2239437971	93	677	12539584538	103	677	17655476386	72	677	112369772822	33
678	534235563245	50	678	53438806612	48	678	23445706759	43	678	23892506867	56	678	28745451653	53	678	26294404652	95	678	2239438051	80	678	12539584596	58	678	17655476488	102	678	112369772905	83
679	534235563321	76	679	53438806650	38	679	23445706835	76	679	23892506936	69	679	28745451688	35	679	26294404719	67	679	2239438143	92	679	12539584682	86	679	17655476575	87	679	112369772975	70
680	534235563353	32	680	53438806726	76	680	23445706885	50	680	23892507004	68	680	28745451734	46	680	26294404787	68	680	2239438250	107	680	12539584747	65	680	17655476683	108	680	112369773043	68
681	534235563393	40	681	53438806788	62	681	23445706962	77	681	23892507042	38	681	28745451796	62	681	26294404874	87	681	2239438319	69	681	12539584814	67	681	17655476782	99	681	112369773104	61
682	534235563468	75	682	53438806838	50	682	23445707012	50	682	23892507082	40	682	28745451836	40	682	26294404949	75	682	2239438416	97	682	12539584906	92	682	17655476888	106	682	112369773171	67
683	534235563528	60	683	53438806906	68	683	23445707095	83	683	23892507130	48	683	28745451871	35	683	26294405043	94	683	2239438516	100	683	12539584977	71	683	17655476985	97	683	112369773227	56
684	534235563598	70	684	53438806944	38	684	23445707172	77	684	23892507193	63	684	28745451939	68	684	26294405139	96	684	2239438581	65	684	12539585034	57	684	17655477098	113	684	112369773305	78
685	534235563676	78	685	53438807021	77	685	23445707228	56	685	23892507227	34	685	28745451978	39	685	26294405214	75	685	2239438668	87	685	12539585123	89	685	17655477209	111	685	112369773382	77
686	534235563716	40	686	53438807095	74	686	23445707264	36	686	23892507269	42	686	28745452060	82	686	26294405324	110	686	2239438727	59	686	12539585193	70	686	17655477292	83	686	112369773460	78
687	534235563761	45	687	53438807169	74	687	23445707310	46	687	23892507351	82	687	28745452105	45	687	26294405400	76	687	2239438821	94	687	12539585273	80	687	17655477372	80	687	112369773533	73
688	534235563804	43	688	53438807225	56	688	23445707361	51	688	23892507433	82	688	28745452153	48	688	26294405511	111	688	2239438932	111	688	12539585383	110	688	17655477456	84	688	112369773601	68
689	534235563867	63	689	53438807298	73	689	23445707409	48	689	23892507488	55	689	28745452203	50	689	26294405623	112	689	2239439028	96	689	12539585442	59	689	17655477567	111	689	112369773667	66
690	534235563934	67	690	53438807377	79	690	23445707475	66	690	23892507535	47	690	28745452243	40	690	26294405725	102	690	2239439087	59	690	12539585499	57	690	17655477678	111	690	112369773703	36
691	534235563986	52	691	53438807419	42	691	23445707542	67	691	23892507609	74	691	28745452297	54	691	26294405829	104	691	2239439200	113	691	12539585583	84	691	17655477776	98	691	112369773747	44
692	534235564055	69	692	53438807496	77	692	23445707609	67	692	23892507655	46	692	28745452329	32	692	26294405940	111	692	2239439297	97	692	12539585652	69	692	17655477850	74	692	112369773783	36
693	534235564118	63	693	53438807547	51	693	23445707661	52	693	23892507724	69	693	28745452368	39	693	26294406027	87	693	2239439394	97	693	12539585736	84	693	17655477923	73	693	112369773818	35
694	534235564192	74	694	53438807612	65	694	23445707744	83	694	23892507783	59	694	28745452401	33	694	26294406111	84	694	2239439468	74	694	12539585826	90	694	17655478004	81	694	112369773861	43
695	534235564265	73	695	53438807687	75	695	23445707806	62	695	23892507851	68	695	28745452448	47	695	26294406201	90	695	2239439567	99	695	12539585905	79	695	17655478107	103	695	112369773894	33
696	534235564344	79	696	53438807730	43	696	23445707868	62	696	23892507915	64	696	28745452501	53	696	26294406260	59	696	2239439633	66	696	12539585993	88	696	17655478206	99	696	112369773974	80
697	534235564405	61	697	53438807774	44	697	23445707918	50	697	23892507949	34	697	28745452571	70	697	26294406349	89	697	2239439723	90	697	12539586061	68	697	17655478267	61	697	112369774030	56
698	534235564480	75	698	53438807815	41	698	23445708000	82	698	23892508025	76	698	28745452646	75	698	26294406426	77	698	2239439820	97	698	12539586131	70	698	17655478340	73	698	112369774087	57
699	534235564546	66	699	53438807871	56	699	23445708076	76	699	23892508089	64	699	28745452728	82	699	26294406535	109	699	2239439915	95	699	12539586203	72	699	17655478404	64	699	112369774152	65
700	534235564618	72	700	53438807913	42	700	23445708121	45	700	23892508131	42	700	28745452767	39	700	26294406638	103	700	2239440026	111	700	12539586314	111	700	17655478513	109	700	112369774188	36

## Sheet: aliyun
Member 1			Member 2			Member 3			Member 4			Member 5			Member 6			Member 7			Member 8			Member 9			Member 10
Packet sequence number	Arrival time(ms)	Time interval	Packet sequence number	Arrival time(ms)	Time interval	Packet sequence number	Arrival time(ms)	Time interval	Packet sequence number	Arrival time(ms)	Time interval	Packet sequence number	Arrival time(ms)	Time interval	Packet sequence number	Arrival time(ms)	Time interval	Packet sequence number	Arrival time(ms)	Time interval	Packet sequence number	Arrival time(ms)	Time interval	Packet sequence number	Arrival time(ms)	Time interval	Packet sequence number	Arrival time(ms)	Time interval
1	112369733654		1	12346964755		1	15346459432		1	15346459432		1	63443249432		1	82342249432		1	102364354432		1	1123264354432		1	13204532428987		1	320450463654
2	112369733724	70	2	12346964790	35	2	15346459531	99	2	15346459516	84	2	63443249491	59	2	82342249495	63	2	102364354495	63	2	1123264354470	38	2	13204532429020	33	2	320450463707	53
3	112369733798	74	3	12346964888	98	3	15346459566	35	3	15346459598	82	3	63443249542	51	3	82342249563	68	3	102364354565	70	3	1123264354539	69	3	13204532429051	31	3	320450463763	56
4	112369733896	98	4	12346964940	52	4	15346459637	71	4	15346459641	43	4	63443249580	38	4	82342249622	59	4	102364354612	47	4	1123264354575	36	4	13204532429113	62	4	320450463794	31
5	112369733971	75	5	12346965041	101	5	15346459706	69	5	15346459690	49	5	63443249627	47	5	82342249659	37	5	102364354655	43	5	1123264354646	71	5	13204532429166	53	5	320450463858	64
6	112369734018	47	6	12346965133	92	6	15346459749	43	6	15346459788	98	6	63443249712	85	6	82342249733	74	6	102364354691	36	6	1123264354708	62	6	13204532429238	72	6	320450463915	57
7	112369734070	52	7	12346965185	52	7	15346459810	61	7	15346459821	33	7	63443249784	72	7	82342249790	57	7	102364354733	42	7	1123264354781	73	7	13204532429290	52	7	320450463969	54
8	112369734110	40	8	12346965235	50	8	15346459894	84	8	15346459870	49	8	63443249844	60	8	82342249860	70	8	102364354790	57	8	1123264354838	57	8	13204532429354	64	8	320450464010	41
9	112369734196	86	9	12346965321	86	9	15346459936	42	9	15346459931	61	9	63443249885	41	9	82342249920	60	9	102364354845	55	9	1123264354914	76	9	13204532429412	58	9	320450464077	67
10	112369734291	95	10	12346965371	50	10	15346460033	97	10	15346459975	44	10	63443249983	98	10	82342249983	63	10	102364354916	71	10	1123264354966	52	10	13204532429452	40	10	320450464147	70
11	112369734368	77	11	12346965436	65	11	15346460088	55	11	15346460007	32	11	63443250014	31	11	82342250060	77	11	102364354971	55	11	1123264355016	50	11	13204532429515	63	11	320450464189	42
12	112369734454	86	12	12346965539	103	12	15346460181	93	12	15346460045	38	12	63443250106	92	12	82342250104	44	12	102364355037	66	12	1123264355082	66	12	13204532429565	50	12	320450464239	50
13	112369734543	89	13	12346965593	54	13	15346460278	97	13	15346460126	81	13	63443250141	35	13	82342250188	84	13	102364355073	36	13	1123264355152	70	13	13204532429629	64	13	320450464299	60
14	112369734650	107	14	12346965680	87	14	15346460321	43	14	15346460162	36	14	63443250191	50	14	82342250268	80	14	102364355131	58	14	1123264355230	78	14	13204532429667	38	14	320450464332	33
15	112369734724	74	15	12346965724	44	15	15346460426	105	15	15346460200	38	15	63443250271	80	15	82342250306	38	15	102364355163	32	15	1123264355286	56	15	13204532429705	38	15	320450464386	54
16	112369734758	34	16	12346965816	92	16	15346460530	104	16	15346460236	36	16	63443250337	66	16	82342250395	89	16	102364355200	37	16	1123264355332	46	16	13204532429777	72	16	320450464441	55
17	112369734869	111	17	12346965853	37	17	15346460627	97	17	15346460315	79	17	63443250417	80	17	82342250499	104	17	102364355270	70	17	1123264355374	42	17	13204532429812	35	17	320450464516	75
18	112369734932	63	18	12346965930	77	18	15346460686	59	18	15346460387	72	18	63443250465	48	18	82342250533	34	18	102364355309	39	18	1123264355432	58	18	13204532429871	59	18	320450464563	47
19	112369735000	68	19	12346966005	75	19	15346460776	90	19	15346460457	70	19	63443250530	65	19	82342250607	74	19	102364355353	44	19	1123264355477	45	19	13204532429921	50	19	320450464603	40
20	112369735082	82	20	12346966112	107	20	15346460840	64	20	15346460505	48	20	63443250624	94	20	82342250647	40	20	102364355421	68	20	1123264355548	71	20	13204532429993	72	20	320450464675	72
21	112369735135	53	21	12346966209	97	21	15346460922	82	21	15346460591	86	21	63443250657	33	21	82342250726	79	21	102364355477	56	21	1123264355620	72	21	13204532430050	57	21	320450464739	64
22	112369735191	56	22	12346966297	88	22	15346461024	102	22	15346460641	50	22	63443250721	64	22	82342250819	93	22	102364355542	65	22	1123264355656	36	22	13204532430087	37	22	320450464817	78
23	112369735285	94	23	12346966345	48	23	15346461103	79	23	15346460735	94	23	63443250797	76	23	82342250897	78	23	102364355599	57	23	1123264355706	50	23	13204532430153	66	23	320450464879	62
24	112369735394	109	24	12346966393	48	24	15346461160	57	24	15346460794	59	24	63443250895	98	24	82342250930	33	24	102364355677	78	24	1123264355765	59	24	13204532430198	45	24	320450464939	60
25	112369735470	76	25	12346966500	107	25	15346461230	70	25	15346460887	93	25	63443250981	86	25	82342251004	74	25	102364355736	59	25	1123264355820	55	25	13204532430237	39	25	320450465002	63
26	112369735528	58	26	12346966589	89	26	15346461332	102	26	15346460983	96	26	63443251076	95	26	82342251107	103	26	102364355773	37	26	1123264355891	71	26	13204532430298	61	26	320450465050	48
27	112369735606	78	27	12346966693	104	27	15346461376	44	27	15346461071	88	27	63443251149	73	27	82342251203	96	27	102364355826	53	27	1123264355945	54	27	13204532430350	52	27	320450465108	58
28	112369735701	95	28	12346966768	75	28	15346461483	107	28	15346461165	94	28	63443251194	45	28	82342251297	94	28	102364355904	78	28	1123264355999	54	28	13204532430396	46	28	320450465184	76
29	112369735783	82	29	12346966864	96	29	15346461529	46	29	15346461246	81	29	63443251285	91	29	82342251341	44	29	102364355959	55	29	1123264356053	54	29	13204532430467	71	29	320450465215	31
30	112369735861	78	30	12346966969	105	30	15346461631	102	30	15346461312	66	30	63443251341	56	30	82342251410	69	30	102364356035	76	30	1123264356108	55	30	13204532430498	31	30	320450465281	66
31	112369735927	66	31	12346967011	42	31	15346461715	84	31	15346461368	56	31	63443251404	63	31	82342251467	57	31	102364356103	68	31	1123264356144	36	31	13204532430539	41	31	320450465320	39
32	112369735985	58	32	12346967074	63	32	15346461816	101	32	15346461417	49	32	63443251484	80	32	82342251548	81	32	102364356180	77	32	1123264356193	49	32	13204532430595	56	32	320450465356	36
33	112369736075	90	33	12346967122	48	33	15346461907	91	33	15346461476	59	33	63443251521	37	33	82342251624	76	33	102364356223	43	33	1123264356233	40	33	13204532430659	64	33	320450465407	51
34	112369736156	81	34	12346967169	47	34	15346461978	71	34	15346461542	66	34	63443251622	101	34	82342251673	49	34	102364356289	66	34	1123264356310	77	34	13204532430728	69	34	320450465479	72
35	112369736224	68	35	12346967239	70	35	15346462042	64	35	15346461617	75	35	63443251680	58	35	82342251737	64	35	102364356365	76	35	1123264356388	78	35	13204532430796	68	35	320450465519	40
36	112369736316	92	36	12346967308	69	36	15346462085	43	36	15346461685	68	36	63443251736	56	36	82342251779	42	36	102364356438	73	36	1123264356419	31	36	13204532430851	55	36	320450465587	68
37	112369736394	78	37	12346967399	91	37	15346462127	42	37	15346461724	39	37	63443251792	56	37	82342251846	67	37	102364356477	39	37	1123264356460	41	37	13204532430919	68	37	320450465636	49
38	112369736441	47	38	12346967437	38	38	15346462215	88	38	15346461761	37	38	63443251892	100	38	82342251883	37	38	102364356552	75	38	1123264356518	58	38	13204532430981	62	38	320450465683	47
39	112369736539	98	39	12346967533	96	39	15346462303	88	39	15346461814	53	39	63443251944	52	39	82342251961	78	39	102364356584	32	39	1123264356581	63	39	13204532431025	44	39	320450465761	78
40	112369736636	97	40	12346967625	92	40	15346462390	87	40	15346461897	83	40	63443252044	100	40	82342252045	84	40	102364356650	66	40	1123264356637	56	40	13204532431095	70	40	320450465825	64
41	112369736730	94	41	12346967723	98	41	15346462459	69	41	15346461933	36	41	63443252096	52	41	82342252123	78	41	102364356725	75	41	1123264356689	52	41	13204532431162	67	41	320450465864	39
42	112369736799	69	42	12346967819	96	42	15346462497	38	42	15346462003	70	42	63443252165	69	42	82342252208	85	42	102364356771	46	42	1123264356745	56	42	13204532431210	48	42	320450465927	63
43	112369736870	71	43	12346967878	59	43	15346462604	107	43	15346462064	61	43	63443252260	95	43	82342252293	85	43	102364356826	55	43	1123264356792	47	43	13204532431241	31	43	320450465958	31
44	112369736958	88	44	12346967981	103	44	15346462711	107	44	15346462115	51	44	63443252320	60	44	82342252360	67	44	102364356860	34	44	1123264356838	46	44	13204532431313	72	44	320450466028	70
45	112369737017	59	45	12346968063	82	45	15346462776	65	45	15346462191	76	45	63443252390	70	45	82342252392	32	45	102364356906	46	45	1123264356894	56	45	13204532431386	73	45	320450466059	31
46	112369737084	67	46	12346968154	91	46	15346462866	90	46	15346462250	59	46	63443252436	46	46	82342252491	99	46	102364356955	49	46	1123264356951	57	46	13204532431422	36	46	320450466093	34
47	112369737187	103	47	12346968207	53	47	15346462974	108	47	15346462310	60	47	63443252527	91	47	82342252576	85	47	102364357006	51	47	1123264356986	35	47	13204532431469	47	47	320450466160	67
48	112369737265	78	48	12346968245	38	48	15346463022	48	48	15346462393	83	48	63443252618	91	48	82342252680	104	48	102364357040	34	48	1123264357039	53	48	13204532431527	58	48	320450466206	46
49	112369737366	101	49	12346968298	53	49	15346463094	72	49	15346462452	59	49	63443252685	67	49	82342252753	73	49	102364357106	66	49	1123264357117	78	49	13204532431594	67	49	320450466260	54
50	112369737477	111	50	12346968385	87	50	15346463195	101	50	15346462536	84	50	63443252782	97	50	82342252846	93	50	102364357162	56	50	1123264357178	61	50	13204532431650	56	50	320450466329	69
51	112369737511	34	51	12346968455	70	51	15346463250	55	51	15346462608	72	51	63443252882	100	51	82342252947	101	51	102364357228	66	51	1123264357236	58	51	13204532431707	57	51	320450466379	50
52	112369737577	66	52	12346968488	33	52	15346463284	34	52	15346462643	35	52	63443252939	57	52	82342252979	32	52	102364357271	43	52	1123264357271	35	52	13204532431751	44	52	320450466447	68
53	112369737621	44	53	12346968571	83	53	15346463340	56	53	15346462709	66	53	63443252997	58	53	82342253055	76	53	102364357321	50	53	1123264357322	51	53	13204532431806	55	53	320450466482	35
54	112369737690	69	54	12346968631	60	54	15346463415	75	54	15346462781	72	54	63443253055	58	54	82342253159	104	54	102364357379	58	54	1123264357390	68	54	13204532431854	48	54	320450466517	35
55	112369737754	64	55	12346968691	60	55	15346463447	32	55	15346462818	37	55	63443253137	82	55	82342253217	58	55	102364357416	37	55	1123264357468	78	55	13204532431924	70	55	320450466550	33
56	112369737813	59	56	12346968734	43	56	15346463522	75	56	15346462863	45	56	63443253237	100	56	82342253285	68	56	102364357492	76	56	1123264357529	61	56	13204532431963	39	56	320450466623	73
57	112369737917	104	57	12346968833	99	57	15346463563	41	57	15346462907	44	57	63443253288	51	57	82342253345	60	57	102364357549	57	57	1123264357592	63	57	13204532432018	55	57	320450466666	43
58	112369738028	111	58	12346968915	82	58	15346463666	103	58	15346462945	38	58	63443253346	58	58	82342253445	100	58	102364357608	59	58	1123264357656	64	58	13204532432056	38	58	320450466700	34
59	112369738097	69	59	12346969006	91	59	15346463765	99	59	15346463002	57	59	63443253390	44	59	82342253505	60	59	102364357685	77	59	1123264357730	74	59	13204532432109	53	59	320450466769	69
60	112369738202	105	60	12346969102	96	60	15346463862	97	60	15346463042	40	60	63443253445	55	60	82342253576	71	60	102364357732	47	60	1123264357806	76	60	13204532432168	59	60	320450466845	76
61	112369738272	70	61	12346969196	94	61	15346463906	44	61	15346463134	92	61	63443253546	101	61	82342253664	88	61	102364357774	42	61	1123264357860	54	61	13204532432245	77	61	320450466922	77
62	112369738346	74	62	12346969275	79	62	15346463982	76	62	15346463220	86	62	63443253636	90	62	82342253703	39	62	102364357810	36	62	1123264357907	47	62	13204532432308	63	62	320450466984	62
63	112369738385	39	63	12346969340	65	63	15346464069	87	63	15346463292	72	63	63443253683	47	63	82342253793	90	63	102364357881	71	63	1123264357938	31	63	13204532432361	53	63	320450467054	70
64	112369738436	51	64	12346969444	104	64	15346464151	82	64	15346463358	66	64	63443253743	60	64	82342253847	54	64	102364357956	75	64	1123264357983	45	64	13204532432435	74	64	320450467114	60
65	112369738545	109	65	12346969528	84	65	15346464240	89	65	15346463456	98	65	63443253820	77	65	82342253929	82	65	102364358023	67	65	1123264358053	70	65	13204532432483	48	65	320450467150	36
66	112369738618	73	66	12346969593	65	66	15346464274	34	66	15346463548	92	66	63443253920	100	66	82342253981	52	66	102364358097	74	66	1123264358109	56	66	13204532432538	55	66	320450467226	76
67	112369738709	91	67	12346969700	107	67	15346464359	85	67	15346463620	72	67	63443254021	101	67	82342254082	101	67	102364358131	34	67	1123264358160	51	67	13204532432614	76	67	320450467268	42
68	112369738753	44	68	12346969740	40	68	15346464402	43	68	15346463700	80	68	63443254057	36	68	82342254180	98	68	102364358172	41	68	1123264358238	78	68	13204532432690	76	68	320450467318	50
69	112369738842	89	69	12346969847	107	69	15346464436	34	69	15346463796	96	69	63443254142	85	69	82342254212	32	69	102364358248	76	69	1123264358310	72	69	13204532432737	47	69	320450467374	56
70	112369738938	96	70	12346969931	84	70	15346464486	50	70	15346463836	40	70	63443254236	94	70	82342254286	74	70	102364358308	60	70	1123264358346	36	70	13204532432806	69	70	320450467439	65
71	112369739040	102	71	12346970024	93	71	15346464575	89	71	15346463872	36	71	63443254294	58	71	82342254388	102	71	102364358354	46	71	1123264358418	72	71	13204532432869	63	71	320450467474	35
72	112369739120	80	72	12346970109	85	72	15346464640	65	72	15346463936	64	72	63443254356	62	72	82342254424	36	72	102364358394	40	72	1123264358495	77	72	13204532432905	36	72	320450467550	76
73	112369739192	72	73	12346970205	96	73	15346464675	35	73	15346464021	85	73	63443254451	95	73	82342254491	67	73	102364358444	50	73	1123264358548	53	73	13204532432952	47	73	320450467593	43
74	112369739300	108	74	12346970259	54	74	15346464785	110	74	15346464090	69	74	63443254508	57	74	82342254587	96	74	102364358475	31	74	1123264358620	72	74	13204532432990	38	74	320450467670	77
75	112369739407	107	75	12346970310	51	75	15346464848	63	75	15346464131	41	75	63443254590	82	75	82342254648	61	75	102364358531	56	75	1123264358658	38	75	13204532433033	43	75	320450467735	65
76	112369739510	103	76	12346970362	52	76	15346464947	99	76	15346464166	35	76	63443254690	100	76	82342254734	86	76	102364358564	33	76	1123264358704	46	76	13204532433087	54	76	320450467768	33
77	112369739589	79	77	12346970433	71	77	15346465004	57	77	15346464232	66	77	63443254776	86	77	82342254827	93	77	102364358627	63	77	1123264358762	58	77	13204532433161	74	77	320450467842	74
78	112369739683	94	78	12346970537	104	78	15346465048	44	78	15346464311	79	78	63443254872	96	78	82342254868	41	78	102364358663	36	78	1123264358806	44	78	13204532433224	63	78	320450467875	33
79	112369739738	55	79	12346970637	100	79	15346465119	71	79	15346464370	59	79	63443254942	70	79	82342254918	50	79	102364358738	75	79	1123264358840	34	79	13204532433256	32	79	320450467920	45
80	112369739815	77	80	12346970681	44	80	15346465166	47	80	15346464446	76	80	63443255018	76	80	82342254973	55	80	102364358772	34	80	1123264358897	57	80	13204532433299	43	80	320450467967	47
81	112369739915	100	81	12346970730	49	81	15346465239	73	81	15346464537	91	81	63443255119	101	81	82342255067	94	81	102364358839	67	81	1123264358951	54	81	13204532433339	40	81	320450468015	48
82	112369739973	58	82	12346970764	34	82	15346465279	40	82	15346464611	74	82	63443255153	34	82	82342255131	64	82	102364358880	41	82	1123264358996	45	82	13204532433380	41	82	320450468090	75
83	112369740034	61	83	12346970849	85	83	15346465336	57	83	15346464706	95	83	63443255206	53	83	82342255169	38	83	102364358940	60	83	1123264359035	39	83	13204532433451	71	83	320450468127	37
84	112369740118	84	84	12346970902	53	84	15346465383	47	84	15346464741	35	84	63443255302	96	84	82342255237	68	84	102364359008	68	84	1123264359070	35	84	13204532433529	78	84	320450468197	70
85	112369740159	41	85	12346971002	100	85	15346465474	91	85	15346464782	41	85	63443255373	71	85	82342255278	41	85	102364359075	67	85	1123264359131	61	85	13204532433585	56	85	320450468232	35
86	112369740261	102	86	12346971060	58	86	15346465510	36	86	15346464872	90	86	63443255450	77	86	82342255346	68	86	102364359127	52	86	1123264359170	39	86	13204532433660	75	86	320450468298	66
87	112369740308	47	87	12346971100	40	87	15346465626	116	87	15346464953	81	87	63443255483	33	87	82342255396	50	87	102364359204	77	87	1123264359209	39	87	13204532433734	74	87	320450468351	53
88	112369740357	49	88	12346971185	85	88	15346465740	114	88	15346465005	52	88	63443255542	59	88	82342255458	62	88	102364359250	46	88	1123264359285	76	88	13204532433793	59	88	320450468429	78
89	112369740438	81	89	12346971250	65	89	15346465805	65	89	15346465081	76	89	63443255578	36	89	82342255536	78	89	102364359296	46	89	1123264359363	78	89	13204532433840	47	89	320450468463	34
90	112369740532	94	90	12346971288	38	90	15346465869	64	90	15346465125	44	90	63443255666	88	90	82342255591	55	90	102364359349	53	90	1123264359421	58	90	13204532433872	32	90	320450468537	74
91	112369740615	83	91	12346971376	88	91	15346465917	48	91	15346465166	41	91	63443255751	85	91	82342255658	67	91	102364359405	56	91	1123264359460	39	91	13204532433926	54	91	320450468583	46
92	112369740719	104	92	12346971440	64	92	15346465993	76	92	15346465258	92	92	63443255799	48	92	82342255696	38	92	102364359478	73	92	1123264359512	52	92	13204532434001	75	92	320450468636	53
93	112369740819	100	93	12346971496	56	93	15346466061	68	93	15346465319	61	93	63443255879	80	93	82342255735	39	93	102364359546	68	93	1123264359580	68	93	13204532434040	39	93	320450468686	50
94	112369740911	92	94	12346971560	64	94	15346466156	95	94	15346465373	54	94	63443255958	79	94	82342255826	91	94	102364359620	74	94	1123264359630	50	94	13204532434096	56	94	320450468732	46
95	112369740969	58	95	12346971663	103	95	15346466273	117	95	15346465417	44	95	63443256036	78	95	82342255916	90	95	102364359683	63	95	1123264359692	62	95	13204532434146	50	95	320450468764	32
96	112369741026	57	96	12346971765	102	96	15346466342	69	96	15346465501	84	96	63443256079	43	96	82342255969	53	96	102364359744	61	96	1123264359738	46	96	13204532434188	42	96	320450468796	32
97	112369741139	113	97	12346971839	74	97	15346466439	97	97	15346465585	84	97	63443256160	81	97	82342256053	84	97	102364359796	52	97	1123264359805	67	97	13204532434234	46	97	320450468850	54
98	112369741202	63	98	12346971934	95	98	15346466487	48	98	15346465667	82	98	63443256195	35	98	82342256120	67	98	102364359871	75	98	1123264359850	45	98	13204532434288	54	98	320450468903	53
99	112369741269	67	99	12346971997	63	99	15346466526	39	99	15346465701	34	99	63443256280	85	99	82342256214	94	99	102364359913	42	99	1123264359923	73	99	13204532434325	37	99	320450468955	52
100	112369741381	112	100	12346972094	97	100	15346466571	45	100	15346465788	87	100	63443256339	59	100	82342256268	54	100	102364359979	66	100	1123264359989	66	100	13204532434385	60	100	320450468990	35
101	112369741441	60	101	12346972194	100	101	15346466651	80	101	15346465830	42	101	63443256415	76	101	82342256304	36	101	102364360053	74	101	1123264360065	76	101	13204532434424	39	101	320450469068	78
102	112369741553	112	102	12346972244	50	102	15346466702	51	102	15346465915	85	102	63443256498	83	102	82342256364	60	102	102364360099	46	102	1123264360121	56	102	13204532434493	69	102	320450469116	48
103	112369741600	47	103	12346972287	43	103	15346466811	109	103	15346465983	68	103	63443256530	32	103	82342256395	31	103	102364360144	45	103	1123264360176	55	103	13204532434534	41	103	320450469182	66
104	112369741683	83	104	12346972351	64	104	15346466902	91	104	15346466026	43	104	63443256601	71	104	82342256440	45	104	102364360210	66	104	1123264360223	47	104	13204532434575	41	104	320450469216	34
105	112369741721	38	105	12346972429	78	105	15346466973	71	105	15346466120	94	105	63443256657	56	105	82342256498	58	105	102364360283	73	105	1123264360290	67	105	13204532434612	37	105	320450469247	31
106	112369741829	108	106	12346972472	43	106	15346467019	46	106	15346466192	72	106	63443256729	72	106	82342256532	34	106	102364360361	78	106	1123264360364	74	106	13204532434659	47	106	320450469319	72
107	112369741905	76	107	12346972573	101	107	15346467104	85	107	15346466261	69	107	63443256766	37	107	82342256611	79	107	102364360400	39	107	1123264360438	74	107	13204532434734	75	107	320450469392	73
108	112369742003	98	108	12346972670	97	108	15346467211	107	108	15346466321	60	108	63443256846	80	108	82342256701	90	108	102364360461	61	108	1123264360504	66	108	13204532434774	40	108	320450469450	58
109	112369742042	39	109	12346972724	54	109	15346467244	33	109	15346466379	58	109	63443256879	33	109	82342256787	86	109	102364360506	45	109	1123264360558	54	109	13204532434826	52	109	320450469522	72
110	112369742146	104	110	12346972789	65	110	15346467325	81	110	15346466455	76	110	63443256960	81	110	82342256871	84	110	102364360556	50	110	1123264360626	68	110	13204532434899	73	110	320450469591	69
111	112369742179	33	111	12346972860	71	111	15346467402	77	111	15346466538	83	111	63443257014	54	111	82342256932	61	111	102364360588	32	111	1123264360693	67	111	13204532434943	44	111	320450469638	47
112	112369742292	113	112	12346972912	52	112	15346467491	89	112	15346466603	65	112	63443257048	34	112	82342257012	80	112	102364360619	31	112	1123264360731	38	112	13204532434993	50	112	320450469672	34
113	112369742367	75	113	12346972999	87	113	15346467591	100	113	15346466634	31	113	63443257083	35	113	82342257046	34	113	102364360692	73	113	1123264360809	78	113	13204532435058	65	113	320450469704	32
114	112369742416	49	114	12346973103	104	114	15346467633	42	114	15346466708	74	114	63443257141	58	114	82342257137	91	114	102364360739	47	114	1123264360854	45	114	13204532435093	35	114	320450469758	54
115	112369742500	84	115	12346973182	79	115	15346467718	85	115	15346466770	62	115	63443257229	88	115	82342257220	83	115	102364360774	35	115	1123264360886	32	115	13204532435125	32	115	320450469833	75
116	112369742574	74	116	12346973241	59	116	15346467812	94	116	15346466824	54	116	63443257306	77	116	82342257269	49	116	102364360818	44	116	1123264360918	32	116	13204532435195	70	116	320450469904	71
117	112369742635	61	117	12346973275	34	117	15346467909	97	117	15346466865	41	117	63443257361	55	117	82342257353	84	117	102364360895	77	117	1123264360975	57	117	13204532435269	74	117	320450469973	69
118	112369742672	37	118	12346973331	56	118	15346468009	100	118	15346466945	80	118	63443257425	64	118	82342257415	62	118	102364360932	37	118	1123264361051	76	118	13204532435321	52	118	320450470030	57
119	112369742714	42	119	12346973372	41	119	15346468043	34	119	15346467016	71	119	63443257521	96	119	82342257503	88	119	102364360984	52	119	1123264361089	38	119	13204532435387	66	119	320450470079	49
120	112369742810	96	120	12346973459	87	120	15346468101	58	120	15346467105	89	120	63443257587	66	120	82342257539	36	120	102364361033	49	120	1123264361129	40	120	13204532435433	46	120	320450470121	42
121	112369742913	103	121	12346973561	102	121	15346468156	55	121	15346467174	69	121	63443257625	38	121	82342257633	94	121	102364361083	50	121	1123264361193	64	121	13204532435478	45	121	320450470176	55
122	112369742978	65	122	12346973601	40	122	15346468253	97	122	15346467242	68	122	63443257678	53	122	82342257719	86	122	102364361127	44	122	1123264361252	59	122	13204532435537	59	122	320450470229	53
123	112369743046	68	123	12346973708	107	123	15346468324	71	123	15346467336	94	123	63443257730	52	123	82342257767	48	123	102364361172	45	123	1123264361320	68	123	13204532435577	40	123	320450470260	31
124	112369743078	32	124	12346973782	74	124	15346468412	88	124	15346467381	45	124	63443257825	95	124	82342257819	52	124	102364361205	33	124	1123264361369	49	124	13204532435637	60	124	320450470330	70
125	112369743174	96	125	12346973831	49	125	15346468503	91	125	15346467426	45	125	63443257875	50	125	82342257883	64	125	102364361244	39	125	1123264361409	40	125	13204532435680	43	125	320450470399	69
126	112369743269	95	126	12346973934	103	126	15346468591	88	126	15346467514	88	126	63443257961	86	126	82342257922	39	126	102364361290	46	126	1123264361470	61	126	13204532435721	41	126	320450470431	32
127	112369743377	108	127	12346973984	50	127	15346468673	82	127	15346467567	53	127	63443258003	42	127	82342257968	46	127	102364361335	45	127	1123264361523	53	127	13204532435757	36	127	320450470506	75
128	112369743469	92	128	12346974067	83	128	15346468738	65	128	15346467600	33	128	63443258075	72	128	82342258002	34	128	102364361385	50	128	1123264361593	70	128	13204532435816	59	128	320450470548	42
129	112369743537	68	129	12346974111	44	129	15346468828	90	129	15346467684	84	129	63443258147	72	129	82342258100	98	129	102364361442	57	129	1123264361659	66	129	13204532435892	76	129	320450470621	73
130	112369743639	102	130	12346974188	77	130	15346468904	76	130	15346467720	36	130	63443258194	47	130	82342258154	54	130	102364361499	57	130	1123264361710	51	130	13204532435942	50	130	320450470659	38
131	112369743703	64	131	12346974266	78	131	15346468996	92	131	15346467808	88	131	63443258261	67	131	82342258216	62	131	102364361540	41	131	1123264361779	69	131	13204532435978	36	131	320450470699	40
132	112369743815	112	132	12346974357	91	132	15346469076	80	132	15346467866	58	132	63443258318	57	132	82342258251	35	132	102364361597	57	132	1123264361843	64	132	13204532436012	34	132	320450470749	50
133	112369743904	89	133	12346974437	80	133	15346469127	51	133	15346467930	64	133	63443258372	54	133	82342258310	59	133	102364361663	66	133	1123264361898	55	133	13204532436080	68	133	320450470803	54
134	112369743939	35	134	12346974536	99	134	15346469199	72	134	15346468011	81	134	63443258459	87	134	82342258392	82	134	102364361734	71	134	1123264361949	51	134	13204532436124	44	134	320450470862	59
135	112369744012	73	135	12346974591	55	135	15346469255	56	135	15346468066	55	135	63443258491	32	135	82342258454	62	135	102364361782	48	135	1123264362021	72	135	13204532436156	32	135	320450470940	78
136	112369744090	78	136	12346974640	49	136	15346469313	58	136	15346468103	37	136	63443258555	64	136	82342258514	60	136	102364361839	57	136	1123264362053	32	136	13204532436217	61	136	320450470997	57
137	112369744156	66	137	12346974737	97	137	15346469347	34	137	15346468146	43	137	63443258642	87	137	82342258556	42	137	102364361916	77	137	1123264362113	60	137	13204532436249	32	137	320450471074	77
138	112369744219	63	138	12346974788	51	138	15346469454	107	138	15346468211	65	138	63443258740	98	138	82342258627	71	138	102364361979	63	138	1123264362163	50	138	13204532436285	36	138	320450471105	31
139	112369744301	82	139	12346974822	34	139	15346469503	49	139	15346468260	49	139	63443258818	78	139	82342258676	49	139	102364362033	54	139	1123264362219	56	139	13204532436328	43	139	320450471178	73
140	112369744382	81	140	12346974890	68	140	15346469577	74	140	15346468338	78	140	63443258899	81	140	82342258721	45	140	102364362064	31	140	1123264362282	63	140	13204532436377	49	140	320450471230	52
141	112369744427	45	141	12346974961	71	141	15346469658	81	141	15346468391	53	141	63443258963	64	141	82342258790	69	141	102364362142	78	141	1123264362323	41	141	13204532436427	50	141	320450471286	56
142	112369744495	68	142	12346975001	40	142	15346469754	96	142	15346468468	77	142	63443259011	48	142	82342258876	86	142	102364362206	64	142	1123264362395	72	142	13204532436479	52	142	320450471358	72
143	112369744557	62	143	12346975104	103	143	15346469843	89	143	15346468553	85	143	63443259043	32	143	82342258914	38	143	102364362269	63	143	1123264362470	75	143	13204532436527	48	143	320450471415	57
144	112369744596	39	144	12346975169	65	144	15346469881	38	144	15346468624	71	144	63443259106	63	144	82342258962	48	144	102364362306	37	144	1123264362515	45	144	13204532436566	39	144	320450471449	34
145	112369744679	83	145	12346975220	51	145	15346469976	95	145	15346468691	67	145	63443259145	39	145	82342259037	75	145	102364362339	33	145	1123264362552	37	145	13204532436599	33	145	320450471512	63
146	112369744749	70	146	12346975317	97	146	15346470079	103	146	15346468730	39	146	63443259219	74	146	82342259097	60	146	102364362374	35	146	1123264362608	56	146	13204532436650	51	146	320450471587	75
147	112369744805	56	147	12346975374	57	147	15346470130	51	147	15346468803	73	147	63443259304	85	147	82342259130	33	147	102364362417	43	147	1123264362645	37	147	13204532436696	46	147	320450471640	53
148	112369744885	80	148	12346975445	71	148	15346470192	62	148	15346468856	53	148	63443259357	53	148	82342259208	78	148	102364362450	33	148	1123264362701	56	148	13204532436767	71	148	320450471712	72
149	112369744966	81	149	12346975527	82	149	15346470226	34	149	15346468911	55	149	63443259442	85	149	82342259289	81	149	102364362527	77	149	1123264362738	37	149	13204532436838	71	149	320450471751	39
150	112369745032	66	150	12346975585	58	150	15346470318	92	150	15346468974	63	150	63443259517	75	150	82342259353	64	150	102364362602	75	150	1123264362783	45	150	13204532436883	45	150	320450471804	53
151	112369745074	42	151	12346975637	52	151	15346470368	50	151	15346469069	95	151	63443259558	41	151	82342259424	71	151	102364362639	37	151	1123264362854	71	151	13204532436923	40	151	320450471847	43
152	112369745138	64	152	12346975678	41	152	15346470457	89	152	15346469107	38	152	63443259617	59	152	82342259507	83	152	102364362686	47	152	1123264362926	72	152	13204532436975	52	152	320450471888	41
153	112369745199	61	153	12346975786	108	153	15346470555	98	153	15346469195	88	153	63443259708	91	153	82342259552	45	153	102364362753	67	153	1123264362964	38	153	13204532437008	33	153	320450471945	57
154	112369745270	71	154	12346975856	70	154	15346470617	62	154	15346469229	34	154	63443259785	77	154	82342259634	82	154	102364362795	42	154	1123264362998	34	154	13204532437063	55	154	320450471999	54
155	112369745345	75	155	12346975916	60	155	15346470649	32	155	15346469271	42	155	63443259867	82	155	82342259698	64	155	102364362870	75	155	1123264363053	55	155	13204532437123	60	155	320450472050	51
156	112369745424	79	156	12346975954	38	156	15346470704	55	156	15346469304	33	156	63443259941	74	156	82342259752	54	156	102364362922	52	156	1123264363122	69	156	13204532437182	59	156	320450472106	56
157	112369745474	50	157	12346976017	63	157	15346470809	105	157	15346469357	53	157	63443260001	60	157	82342259842	90	157	102364362964	42	157	1123264363172	50	157	13204532437250	68	157	320450472145	39
158	112369745529	55	158	12346976090	73	158	15346470854	45	158	15346469422	65	158	63443260064	63	158	82342259894	52	158	102364363025	61	158	1123264363212	40	158	13204532437312	62	158	320450472184	39
159	112369745575	46	159	12346976176	86	159	15346470936	82	159	15346469503	81	159	63443260098	34	159	82342259955	61	159	102364363068	43	159	1123264363270	58	159	13204532437374	62	159	320450472259	75
160	112369745640	65	160	12346976253	77	160	15346470998	62	160	15346469545	42	160	63443260149	51	160	82342260038	83	160	102364363099	31	160	1123264363339	69	160	13204532437440	66	160	320450472330	71
161	112369745716	76	161	12346976311	58	161	15346471089	91	161	15346469626	81	161	63443260183	34	161	82342260097	59	161	102364363141	42	161	1123264363416	77	161	13204532437507	67	161	320450472398	68
162	112369745755	39	162	12346976361	50	162	15346471176	87	162	15346469711	85	162	63443260219	36	162	82342260167	70	162	102364363174	33	162	1123264363469	53	162	13204532437565	58	162	320450472435	37
163	112369745835	80	163	12346976398	37	163	15346471214	38	163	15346469807	96	163	63443260311	92	163	82342260225	58	163	102364363246	72	163	1123264363539	70	163	13204532437605	40	163	320450472482	47
164	112369745890	55	164	12346976474	76	164	15346471318	104	164	15346469872	65	164	63443260360	49	164	82342260276	51	164	102364363300	54	164	1123264363614	75	164	13204532437648	43	164	320450472530	48
165	112369745972	82	165	12346976512	38	165	15346471380	62	165	15346469946	74	165	63443260407	47	165	82342260374	98	165	102364363359	59	165	1123264363649	35	165	13204532437716	68	165	320450472595	65
166	112369746032	60	166	12346976567	55	166	15346471425	45	166	15346470014	68	166	63443260470	63	166	82342260458	84	166	102364363396	37	166	1123264363687	38	166	13204532437756	40	166	320450472628	33
167	112369746114	82	167	12346976632	65	167	15346471502	77	167	15346470082	68	167	63443260540	70	167	82342260554	96	167	102364363454	58	167	1123264363736	49	167	13204532437794	38	167	320450472699	71
168	112369746170	56	168	12346976701	69	168	15346471546	44	168	15346470158	76	168	63443260634	94	168	82342260652	98	168	102364363509	55	168	1123264363813	77	168	13204532437842	48	168	320450472760	61
169	112369746249	79	169	12346976793	92	169	15346471600	54	169	15346470231	73	169	63443260667	33	169	82342260707	55	169	102364363540	31	169	1123264363867	54	169	13204532437882	40	169	320450472824	64
170	112369746291	42	170	12346976869	76	170	15346471635	35	170	15346470304	73	170	63443260701	34	170	82342260763	56	170	102364363571	31	170	1123264363942	75	170	13204532437954	72	170	320450472859	35
171	112369746326	35	171	12346976912	43	171	15346471715	80	171	15346470369	65	171	63443260738	37	171	82342260858	95	171	102364363613	42	171	1123264363989	47	171	13204532437997	43	171	320450472926	67
172	112369746390	64	172	12346976992	80	172	15346471811	96	172	15346470447	78	172	63443260791	53	172	82342260924	66	172	102364363691	78	172	1123264364053	64	172	13204532438074	77	172	320450472985	59
173	112369746448	58	173	12346977080	88	173	15346471914	103	173	15346470486	39	173	63443260884	93	173	82342260976	52	173	102364363746	55	173	1123264364102	49	173	13204532438146	72	173	320450473035	50
174	112369746487	39	174	12346977170	90	174	15346471961	47	174	15346470571	85	174	63443260982	98	174	82342261068	92	174	102364363819	73	174	1123264364137	35	174	13204532438198	52	174	320450473090	55
175	112369746537	50	175	12346977260	90	175	15346472069	108	175	15346470638	67	175	63443261050	68	175	82342261150	82	175	102364363886	67	175	1123264364168	31	175	13204532438258	60	175	320450473134	44
176	112369746578	41	176	12346977301	41	176	15346472111	42	176	15346470708	70	176	63443261102	52	176	82342261208	58	176	102364363937	51	176	1123264364235	67	176	13204532438316	58	176	320450473185	51
177	112369746649	71	177	12346977371	70	177	15346472190	79	177	15346470762	54	177	63443261158	56	177	82342261281	73	177	102364364014	77	177	1123264364269	34	177	13204532438350	34	177	320450473255	70
178	112369746716	67	178	12346977415	44	178	15346472276	86	178	15346470825	63	178	63443261251	93	178	82342261361	80	178	102364364090	76	178	1123264364314	45	178	13204532438397	47	178	320450473332	77
179	112369746783	67	179	12346977497	82	179	15346472321	45	179	15346470885	60	179	63443261314	63	179	82342261400	39	179	102364364129	39	179	1123264364378	64	179	13204532438469	72	179	320450473368	36
180	112369746826	43	180	12346977601	104	180	15346472384	63	180	15346470927	42	180	63443261411	97	180	82342261497	97	180	102364364207	78	180	1123264364423	45	180	13204532438501	32	180	320450473407	39
181	112369746906	80	181	12346977709	108	181	15346472446	62	181	15346471017	90	181	63443261485	74	181	82342261533	36	181	102364364241	34	181	1123264364474	51	181	13204532438573	72	181	320450473448	41
182	112369746979	73	182	12346977771	62	182	15346472550	104	182	15346471078	61	182	63443261544	59	182	82342261574	41	182	102364364282	41	182	1123264364515	41	182	13204532438612	39	182	320450473523	75
183	112369747023	44	183	12346977862	91	183	15346472639	89	183	15346471152	74	183	63443261628	84	183	82342261612	38	183	102364364352	70	183	1123264364554	39	183	13204532438655	43	183	320450473567	44
184	112369747084	61	184	12346977894	32	184	15346472737	98	184	15346471209	57	184	63443261682	54	184	82342261659	47	184	102364364395	43	184	1123264364612	58	184	13204532438702	47	184	320450473605	38
185	112369747148	64	185	12346977958	64	185	15346472798	61	185	15346471294	85	185	63443261742	60	185	82342261754	95	185	102364364443	48	185	1123264364680	68	185	13204532438743	41	185	320450473656	51
186	112369747189	41	186	12346978040	82	186	15346472837	39	186	15346471330	36	186	63443261789	47	186	82342261819	65	186	102364364505	62	186	1123264364738	58	186	13204532438810	67	186	320450473705	49
187	112369747260	71	187	12346978111	71	187	15346472892	55	187	15346471424	94	187	63443261882	93	187	82342261854	35	187	102364364551	46	187	1123264364804	66	187	13204532438861	51	187	320450473757	52
188	112369747300	40	188	12346978150	39	188	15346472934	42	188	15346471474	50	188	63443261962	80	188	82342261894	40	188	102364364606	55	188	1123264364852	48	188	13204532438906	45	188	320450473806	49
189	112369747376	76	189	12346978204	54	189	15346473021	87	189	15346471549	75	189	63443262003	41	189	82342261974	80	189	102364364683	77	189	1123264364887	35	189	13204532438977	71	189	320450473869	63
190	112369747435	59	190	12346978239	35	190	15346473120	99	190	15346471585	36	190	63443262034	31	190	82342262016	42	190	102364364736	53	190	1123264364942	55	190	13204532439023	46	190	320450473918	49
191	112369747514	79	191	12346978313	74	191	15346473178	58	191	15346471673	88	191	63443262118	84	191	82342262051	35	191	102364364770	34	191	1123264364995	53	191	13204532439071	48	191	320450473977	59
192	112369747584	70	192	12346978369	56	192	15346473254	76	192	15346471741	68	192	63443262210	92	192	82342262127	76	192	102364364809	39	192	1123264365037	42	192	13204532439147	76	192	320450474018	41
193	112369747623	39	193	12346978409	40	193	15346473336	82	193	15346471819	78	193	63443262290	80	193	82342262200	73	193	102364364866	57	193	1123264365103	66	193	13204532439201	54	193	320450474095	77
194	112369747665	42	194	12346978462	53	194	15346473388	52	194	15346471883	64	194	63443262322	32	194	82342262261	61	194	102364364932	66	194	1123264365146	43	194	13204532439254	53	194	320450474161	66
195	112369747747	82	195	12346978547	85	195	15346473428	40	195	15346471959	76	195	63443262411	89	195	82342262323	62	195	102364364974	42	195	1123264365213	67	195	13204532439301	47	195	320450474228	67
196	112369747813	66	196	12346978626	79	196	15346473533	105	196	15346472017	58	196	63443262498	87	196	82342262397	74	196	102364365046	72	196	1123264365280	67	196	13204532439378	77	196	320450474301	73
197	112369747871	58	197	12346978673	47	197	15346473620	87	197	15346472052	35	197	63443262556	58	197	82342262460	63	197	102364365095	49	197	1123264365332	52	197	13204532439436	58	197	320450474338	37
198	112369747921	50	198	12346978751	78	198	15346473655	35	198	15346472139	87	198	63443262651	95	198	82342262532	72	198	102364365142	47	198	1123264365408	76	198	13204532439474	38	198	320450474392	54
199	112369747989	68	199	12346978793	42	199	15346473704	49	199	15346472222	83	199	63443262747	96	199	82342262599	67	199	102364365218	76	199	1123264365485	77	199	13204532439516	42	199	320450474431	39
200	112369748071	82	200	12346978851	58	200	15346473752	48	200	15346472319	97	200	63443262791	44	200	82342262685	86	200	102364365291	73	200	1123264365550	65	200	13204532439566	50	200	320450474470	39
201	112369748143	72	201	12346978889	38	201	15346473823	71	201	15346472398	79	201	63443262826	35	201	82342262719	34	201	102364365363	72	201	1123264365588	38	201	13204532439617	51	201	320450474521	51
202	112369748195	52	202	12346978954	65	202	15346473897	74	202	15346472441	43	202	63443262891	65	202	82342262779	60	202	102364365437	74	202	1123264365619	31	202	13204532439658	41	202	320450474554	33
203	112369748269	74	203	12346978991	37	203	15346473929	32	203	15346472487	46	203	63443262951	60	203	82342262814	35	203	102364365481	44	203	1123264365650	31	203	13204532439723	65	203	320450474628	74
204	112369748346	77	204	12346979080	89	204	15346473963	34	204	15346472550	63	204	63443263007	56	204	82342262912	98	204	102364365513	32	204	1123264365706	56	204	13204532439765	42	204	320450474678	50
205	112369748394	48	205	12346979166	86	205	15346474029	66	205	15346472583	33	205	63443263091	84	205	82342263004	92	205	102364365582	69	205	1123264365781	75	205	13204532439809	44	205	320450474729	51
206	112369748443	49	206	12346979272	106	206	15346474121	92	206	15346472626	43	206	63443263183	92	206	82342263084	80	206	102364365622	40	206	1123264365845	64	206	13204532439849	40	206	320450474790	61
207	112369748522	79	207	12346979336	64	207	15346474199	78	207	15346472673	47	207	63443263217	34	207	82342263124	40	207	102364365683	61	207	1123264365917	72	207	13204532439882	33	207	320450474832	42
208	112369748558	36	208	12346979382	46	208	15346474302	103	208	15346472758	85	208	63443263265	48	208	82342263219	95	208	102364365733	50	208	1123264365957	40	208	13204532439956	74	208	320450474902	70
209	112369748611	53	209	12346979448	66	209	15346474384	82	209	15346472832	74	209	63443263315	50	209	82342263256	37	209	102364365765	32	209	1123264365999	42	209	13204532440012	56	209	320450474943	41
210	112369748652	41	210	12346979493	45	210	15346474422	38	210	15346472869	37	210	63443263349	34	210	82342263299	43	210	102364365820	55	210	1123264366077	78	210	13204532440088	76	210	320450475021	78
211	112369748694	42	211	12346979584	91	211	15346474455	33	211	15346472958	89	211	63443263416	67	211	82342263365	66	211	102364365877	57	211	1123264366110	33	211	13204532440124	36	211	320450475091	70
212	112369748761	67	212	12346979639	55	212	15346474541	86	212	15346473021	63	212	63443263454	38	212	82342263419	54	212	102364365943	66	212	1123264366154	44	212	13204532440200	76	212	320450475141	50
213	112369748821	60	213	12346979703	64	213	15346474614	73	213	15346473104	83	213	63443263533	79	213	82342263475	56	213	102364366020	77	213	1123264366197	43	213	13204532440249	49	213	320450475226	85
214	112369748855	34	214	12346979764	61	214	15346474683	69	214	15346473142	38	214	63443263595	62	214	82342263516	41	214	102364366088	68	214	1123264366247	50	214	13204532440299	50	214	320450475315	89
215	112369748920	65	215	12346979842	78	215	15346474718	35	215	15346473213	71	215	63443263657	62	215	82342263557	41	215	102364366140	52	215	1123264366281	34	215	13204532440333	34	215	320450475371	56
216	112369748962	42	216	12346979924	82	216	15346474793	75	216	15346473294	81	216	63443263723	66	216	82342263607	50	216	102364366186	46	216	1123264366357	76	216	13204532440388	55	216	320450475421	50
217	112369749024	62	217	12346979980	56	217	15346474884	91	217	15346473391	97	217	63443263767	44	217	82342263692	85	217	102364366244	58	217	1123264366415	58	217	13204532440450	62	217	320450475512	91
218	112369749084	60	218	12346980035	55	218	15346474957	73	218	15346473474	83	218	63443263820	53	218	82342263751	59	218	102364366304	60	218	1123264366455	40	218	13204532440524	74	218	320450475570	58
219	112369749129	45	219	12346980076	41	219	15346475057	100	219	15346473566	92	219	63443263909	89	219	82342263843	92	219	102364366342	38	219	1123264366540	85	219	13204532440593	69	219	320450475646	76
220	112369749181	52	220	12346980125	49	220	15346475159	102	220	15346473604	38	220	63443263953	44	220	82342263916	73	220	102364366394	52	220	1123264366617	77	220	13204532440646	53	220	320450475721	75
221	112369749221	40	221	12346980195	70	221	15346475239	80	221	15346473635	31	221	63443264046	93	221	82342263999	83	221	102364366446	52	221	1123264366678	61	221	13204532440692	46	221	320450475779	58
222	112369749289	68	222	12346980275	80	222	15346475340	101	222	15346473691	56	222	63443264121	75	222	82342264097	98	222	102364366499	53	222	1123264366717	39	222	13204532440738	46	222	320450475855	76
223	112369749338	49	223	12346980309	34	223	15346475413	73	223	15346473742	51	223	63443264154	33	223	82342264138	41	223	102364366577	78	223	1123264366769	52	223	13204532440771	33	223	320450475929	74
224	112369749381	43	224	12346980367	58	224	15346475453	40	224	15346473824	82	224	63443264216	62	224	82342264230	92	224	102364366635	58	224	1123264366843	74	224	13204532440826	55	224	320450475998	69
225	112369749424	43	225	12346980410	43	225	15346475532	79	225	15346473902	78	225	63443264269	53	225	82342264268	38	225	102364366681	46	225	1123264366929	86	225	13204532440894	68	225	320450476098	100
226	112369749469	45	226	12346980483	73	226	15346475577	45	226	15346473973	71	226	63443264337	68	226	82342264301	33	226	102364366724	43	226	1123264367009	80	226	13204532440954	60	226	320450476181	83
227	112369749515	46	227	12346980575	92	227	15346475649	72	227	15346474030	57	227	63443264379	42	227	82342264359	58	227	102364366768	44	227	1123264367053	44	227	13204532441017	63	227	320450476245	64
228	112369749567	52	228	12346980654	79	228	15346475735	86	228	15346474063	33	228	63443264420	41	228	82342264404	45	228	102364366817	49	228	1123264367127	74	228	13204532441104	87	228	320450476308	63
229	112369749613	46	229	12346980720	66	229	15346475823	88	229	15346474094	31	229	63443264466	46	229	82342264451	47	229	102364366893	76	229	1123264367212	85	229	13204532441180	76	229	320450476407	99
230	112369749658	45	230	12346980766	46	230	15346475926	103	230	15346474144	50	230	63443264516	50	230	82342264538	87	230	102364366969	76	230	1123264367273	61	230	13204532441218	38	230	320450476438	31
231	112369749718	60	231	12346980810	44	231	15346476022	96	231	15346474181	37	231	63443264593	77	231	82342264601	63	231	102364367022	53	231	1123264367330	57	231	13204532441319	101	231	320450476480	42
232	112369749765	47	232	12346980888	78	232	15346476094	72	232	15346474232	51	232	63443264636	43	232	82342264673	72	232	102364367067	45	232	1123264367380	50	232	13204532441391	72	232	320450476570	90
233	112369749847	82	233	12346980966	78	233	15346476186	92	233	15346474285	53	233	63443264696	60	233	82342264712	39	233	102364367098	31	233	1123264367477	97	233	13204532441476	85	233	320450476606	36
234	112369749890	43	234	12346981053	87	234	15346476244	58	234	15346474366	81	234	63443264734	38	234	82342264781	69	234	102364367136	38	234	1123264367535	58	234	13204532441523	47	234	320450476682	76
235	112369749965	75	235	12346981109	56	235	15346476277	33	235	15346474445	79	235	63443264813	79	235	82342264848	67	235	102364367194	58	235	1123264367626	91	235	13204532441609	86	235	320450476731	49
236	112369750007	42	236	12346981205	96	236	15346476346	69	236	15346474534	89	236	63443264902	89	236	82342264902	54	236	102364367235	41	236	1123264367712	86	236	13204532441650	41	236	320450476795	64
237	112369750053	46	237	12346981307	102	237	15346476391	45	237	15346474596	62	237	63443264984	82	237	82342264974	72	237	102364367292	57	237	1123264367746	34	237	13204532441694	44	237	320450476850	55
238	112369750121	68	238	12346981384	77	238	15346476483	92	238	15346474628	32	238	63443265034	50	238	82342265008	34	238	102364367323	31	238	1123264367795	49	238	13204532441757	63	238	320450476892	42
239	112369750189	68	239	12346981427	43	239	15346476582	99	239	15346474681	53	239	63443265128	94	239	82342265074	66	239	102364367396	73	239	1123264367853	58	239	13204532441815	58	239	320450476965	73
240	112369750258	69	240	12346981464	37	240	15346476672	90	240	15346474726	45	240	63443265224	96	240	82342265141	67	240	102364367446	50	240	1123264367902	49	240	13204532441867	52	240	320450477033	68
241	112369750340	82	241	12346981550	86	241	15346476707	35	241	15346474805	79	241	63443265315	91	241	82342265200	59	241	102364367487	41	241	1123264367972	70	241	13204532441932	65	241	320450477120	87
242	112369750380	40	242	12346981584	34	242	15346476775	68	242	15346474843	38	242	63443265384	69	242	82342265279	79	242	102364367522	35	242	1123264368049	77	242	13204532442030	98	242	320450477158	38
243	112369750428	48	243	12346981622	38	243	15346476876	101	243	15346474909	66	243	63443265482	98	243	82342265358	79	243	102364367560	38	243	1123264368091	42	243	13204532442088	58	243	320450477213	55
244	112369750486	58	244	12346981720	98	244	15346476953	77	244	15346474983	74	244	63443265575	93	244	82342265405	47	244	102364367611	51	244	1123264368130	39	244	13204532442170	82	244	320450477255	42
245	112369750568	82	245	12346981824	104	245	15346477023	70	245	15346475070	87	245	63443265660	85	245	82342265461	56	245	102364367676	65	245	1123264368199	69	245	13204532442269	99	245	320450477307	52
246	112369750639	71	246	12346981856	32	246	15346477105	82	246	15346475137	67	246	63443265693	33	246	82342265513	52	246	102364367735	59	246	1123264368240	41	246	13204532442311	42	246	320450477349	42
247	112369750683	44	247	12346981959	103	247	15346477185	80	247	15346475175	38	247	63443265731	38	247	82342265584	71	247	102364367772	37	247	1123264368280	40	247	13204532442344	33	247	320450477438	89
248	112369750742	59	248	12346982002	43	248	15346477286	101	248	15346475259	84	248	63443265775	44	248	82342265652	68	248	102364367827	55	248	1123264368362	82	248	13204532442383	39	248	320450477501	63
249	112369750778	36	249	12346982110	108	249	15346477356	70	249	15346475296	37	249	63443265858	83	249	82342265741	89	249	102364367867	40	249	1123264368408	46	249	13204532442457	74	249	320450477553	52
250	112369750846	68	250	12346982159	49	250	15346477425	69	250	15346475360	64	250	63443265913	55	250	82342265801	60	250	102364367924	57	250	1123264368496	88	250	13204532442540	83	250	320450477640	87
251	112369750898	52	251	12346982260	101	251	15346477475	50	251	15346475400	40	251	63443266008	95	251	82342265889	88	251	102364367989	65	251	1123264368576	80	251	13204532442625	85	251	320450477706	66
252	112369750962	64	252	12346982324	64	252	15346477566	91	252	15346475481	81	252	63443266075	67	252	82342265978	89	252	102364368038	49	252	1123264368638	62	252	13204532442672	47	252	320450477750	44
253	112369750999	37	253	12346982358	34	253	15346477634	68	253	15346475541	60	253	63443266115	40	253	82342266072	94	253	102364368090	52	253	1123264368738	100	253	13204532442707	35	253	320450477836	86
254	112369751071	72	254	12346982405	47	254	15346477707	73	254	15346475583	42	254	63443266181	66	254	82342266169	97	254	102364368129	39	254	1123264368815	77	254	13204532442762	55	254	320450477885	49
255	112369751124	53	255	12346982442	37	255	15346477806	99	255	15346475673	90	255	63443266238	57	255	82342266216	47	255	102364368183	54	255	1123264368889	74	255	13204532442802	40	255	320450477964	79
256	112369751189	65	256	12346982478	36	256	15346477867	61	256	15346475764	91	256	63443266269	31	256	82342266301	85	256	102364368255	72	256	1123264368939	50	256	13204532442863	61	256	320450478003	39
257	112369751231	42	257	12346982580	102	257	15346477961	94	257	15346475807	43	257	63443266356	87	257	82342266354	53	257	102364368332	77	257	1123264369034	95	257	13204532442920	57	257	320450478050	47
258	112369751276	45	258	12346982649	69	258	15346478027	66	258	15346475843	36	258	63443266452	96	258	82342266437	83	258	102364368406	74	258	1123264369082	48	258	13204532442954	34	258	320450478084	34
259	112369751359	83	259	12346982699	50	259	15346478093	66	259	15346475928	85	259	63443266534	82	259	82342266531	94	259	102364368462	56	259	1123264369167	85	259	13204532443000	46	259	320450478172	88
260	112369751409	50	260	12346982769	70	260	15346478159	66	260	15346476015	87	260	63443266601	67	260	82342266577	46	260	102364368496	34	260	1123264369257	90	260	13204532443067	67	260	320450478215	43
261	112369751462	53	261	12346982829	60	261	15346478223	64	261	15346476047	32	261	63443266670	69	261	82342266656	79	261	102364368535	39	261	1123264369292	35	261	13204532443131	64	261	320450478313	98
262	112369751539	77	262	12346982874	45	262	15346478256	33	262	15346476087	40	262	63443266730	60	262	82342266689	33	262	102364368576	41	262	1123264369372	80	262	13204532443176	45	262	320450478412	99
263	112369751584	45	263	12346982970	96	263	15346478338	82	263	15346476125	38	263	63443266767	37	263	82342266748	59	263	102364368642	66	263	1123264369456	84	263	13204532443224	48	263	320450478465	53
264	112369751657	73	264	12346983071	101	264	15346478404	66	264	15346476165	40	264	63443266855	88	264	82342266793	45	264	102364368675	33	264	1123264369544	88	264	13204532443318	94	264	320450478502	37
265	112369751708	51	265	12346983178	107	265	15346478472	68	265	15346476200	35	265	63443266953	98	265	82342266878	85	265	102364368720	45	265	1123264369617	73	265	13204532443406	88	265	320450478601	99
266	112369751747	39	266	12346983214	36	266	15346478508	36	266	15346476251	51	266	63443267026	73	266	82342266927	49	266	102364368785	65	266	1123264369718	101	266	13204532443461	55	266	320450478678	77
267	112369751813	66	267	12346983276	62	267	15346478551	43	267	15346476346	95	267	63443267065	39	267	82342266969	42	267	102364368817	32	267	1123264369753	35	267	13204532443508	47	267	320450478774	96
268	112369751896	83	268	12346983351	75	268	15346478658	107	268	15346476431	85	268	63443267130	65	268	82342267002	33	268	102364368879	62	268	1123264369851	98	268	13204532443590	82	268	320450478869	95
269	112369751967	71	269	12346983404	53	269	15346478725	67	269	15346476503	72	269	63443267194	64	269	82342267066	64	269	102364368936	57	269	1123264369950	99	269	13204532443650	60	269	320450478955	86
270	112369752046	79	270	12346983439	35	270	15346478765	40	270	15346476551	48	270	63443267263	69	270	82342267110	44	270	102364368978	42	270	1123264369990	40	270	13204532443704	54	270	320450479018	63
271	112369752094	48	271	12346983491	52	271	15346478853	88	271	15346476609	58	271	63443267299	36	271	82342267194	84	271	102364369053	75	271	1123264370065	75	271	13204532443764	60	271	320450479098	80
272	112369752155	61	272	12346983548	57	272	15346478945	92	272	15346476662	53	272	63443267353	54	272	82342267265	71	272	102364369109	56	272	1123264370142	77	272	13204532443810	46	272	320450479149	51
273	112369752209	54	273	12346983626	78	273	15346479002	57	273	15346476734	72	273	63443267411	58	273	82342267342	77	273	102364369182	73	273	1123264370191	49	273	13204532443886	76	273	320450479211	62
274	112369752292	83	274	12346983681	55	274	15346479040	38	274	15346476820	86	274	63443267448	37	274	82342267383	41	274	102364369231	49	274	1123264370271	80	274	13204532443945	59	274	320450479278	67
275	112369752345	53	275	12346983787	106	275	15346479082	42	275	15346476870	50	275	63443267510	62	275	82342267459	76	275	102364369290	59	275	1123264370347	76	275	13204532444000	55	275	320450479355	77
276	112369752412	67	276	12346983858	71	276	15346479138	56	276	15346476926	56	276	63443267589	79	276	82342267514	55	276	102364369364	74	276	1123264370430	83	276	13204532444070	70	276	320450479394	39
277	112369752494	82	277	12346983942	84	277	15346479182	44	277	15346476981	55	277	63443267641	52	277	82342267579	65	277	102364369435	71	277	1123264370516	86	277	13204532444144	74	277	320450479472	78
278	112369752563	69	278	12346984030	88	278	15346479265	83	278	15346477061	80	278	63443267725	84	278	82342267663	84	278	102364369479	44	278	1123264370574	58	278	13204532444218	74	278	320450479515	43
279	112369752604	41	279	12346984092	62	279	15346479322	57	279	15346477134	73	279	63443267788	63	279	82342267756	93	279	102364369552	73	279	1123264370623	49	279	13204532444313	95	279	320450479605	90
280	112369752640	36	280	12346984198	106	280	15346479424	102	280	15346477224	90	280	63443267879	91	280	82342267853	97	280	102364369605	53	280	1123264370657	34	280	13204532444388	75	280	320450479690	85
281	112369752715	75	281	12346984233	35	281	15346479461	37	281	15346477295	71	281	63443267941	62	281	82342267930	77	281	102364369643	38	281	1123264370745	88	281	13204532444474	86	281	320450479753	63
282	112369752767	52	282	12346984310	77	282	15346479567	106	282	15346477343	48	282	63443268027	86	282	82342267994	64	282	102364369674	31	282	1123264370844	99	282	13204532444561	87	282	320450479825	72
283	112369752816	49	283	12346984370	60	283	15346479659	92	283	15346477385	42	283	63443268087	60	283	82342268040	46	283	102364369720	46	283	1123264370942	98	283	13204532444594	33	283	320450479923	98
284	112369752873	57	284	12346984421	51	284	15346479692	33	284	15346477482	97	284	63443268154	67	284	82342268087	47	284	102364369771	51	284	1123264370980	38	284	13204532444635	41	284	320450479971	48
285	112369752947	74	285	12346984492	71	285	15346479735	43	285	15346477565	83	285	63443268212	58	285	82342268131	44	285	102364369824	53	285	1123264371067	87	285	13204532444710	75	285	320450480034	63
286	112369752979	32	286	12346984530	38	286	15346479780	45	286	15346477619	54	286	63443268254	42	286	82342268212	81	286	102364369865	41	286	1123264371165	98	286	13204532444780	70	286	320450480119	85
287	112369753047	68	287	12346984563	33	287	15346479866	86	287	15346477667	48	287	63443268344	90	287	82342268256	44	287	102364369917	52	287	1123264371198	33	287	13204532444879	99	287	320450480181	62
288	112369753089	42	288	12346984633	70	288	15346479963	97	288	15346477742	75	288	63443268385	41	288	82342268300	44	288	102364369948	31	288	1123264371244	46	288	13204532444922	43	288	320450480234	53
289	112369753126	37	289	12346984686	53	289	15346480021	58	289	15346477774	32	289	63443268470	85	289	82342268380	80	289	102364370023	75	289	1123264371329	85	289	13204532444957	35	289	320450480296	62
290	112369753206	80	290	12346984735	49	290	15346480059	38	290	15346477819	45	290	63443268535	65	290	82342268444	64	290	102364370088	65	290	1123264371418	89	290	13204532445019	62	290	320450480360	64
291	112369753253	47	291	12346984837	102	291	15346480135	76	291	15346477906	87	291	63443268598	63	291	82342268518	74	291	102364370143	55	291	1123264371505	87	291	13204532445071	52	291	320450480413	53
292	112369753309	56	292	12346984918	81	292	15346480190	55	292	15346477976	70	292	63443268678	80	292	82342268615	97	292	102364370193	50	292	1123264371599	94	292	13204532445156	85	292	320450480484	71
293	112369753364	55	293	12346984957	39	293	15346480273	83	293	15346478058	82	293	63443268721	43	293	82342268649	34	293	102364370236	43	293	1123264371665	66	293	13204532445220	64	293	320450480522	38
294	112369753415	51	294	12346985044	87	294	15346480341	68	294	15346478126	68	294	63443268778	57	294	82342268729	80	294	102364370272	36	294	1123264371749	84	294	13204532445263	43	294	320450480554	32
295	112369753465	50	295	12346985079	35	295	15346480376	35	295	15346478179	53	295	63443268860	82	295	82342268788	59	295	102364370338	66	295	1123264371837	88	295	13204532445352	89	295	320450480590	36
296	112369753536	71	296	12346985159	80	296	15346480436	60	296	15346478266	87	296	63443268929	69	296	82342268846	58	296	102364370394	56	296	1123264371912	75	296	13204532445428	76	296	320450480631	41
297	112369753599	63	297	12346985226	67	297	15346480471	35	297	15346478309	43	297	63443268976	47	297	82342268877	31	297	102364370465	71	297	1123264371989	77	297	13204532445507	79	297	320450480732	101
298	112369753677	78	298	12346985265	39	298	15346480550	79	298	15346478403	94	298	63443269011	35	298	82342268952	75	298	102364370519	54	298	1123264372042	53	298	13204532445608	101	298	320450480831	99
299	112369753751	74	299	12346985297	32	299	15346480607	57	299	15346478469	66	299	63443269087	76	299	82342268983	31	299	102364370570	51	299	1123264372109	67	299	13204532445699	91	299	320450480862	31
300	112369753809	58	300	12346985374	77	300	15346480691	84	300	15346478502	33	300	63443269161	74	300	82342269028	45	300	102364370630	60	300	1123264372184	75	300	13204532445761	62	300	320450480902	40
301	112369753848	39	301	12346985449	75	301	15346480797	106	301	15346478581	79	301	63443269208	47	301	82342269065	37	301	102364370707	77	301	1123264372216	32	301	13204532445823	62	301	320450480968	66
302	112369753907	59	302	12346985554	105	302	15346480871	74	302	15346478643	62	302	63443269298	90	302	82342269145	80	302	102364370769	62	302	1123264372253	37	302	13204532445889	66	302	320450481017	49
303	112369753960	53	303	12346985631	77	303	15346480921	50	303	15346478685	42	303	63443269335	37	303	82342269195	50	303	102364370838	69	303	1123264372307	54	303	13204532445925	36	303	320450481094	77
304	112369754031	71	304	12346985687	56	304	15346480994	73	304	15346478719	34	304	63443269392	57	304	82342269279	84	304	102364370900	62	304	1123264372368	61	304	13204532446003	78	304	320450481168	74
305	112369754091	60	305	12346985737	50	305	15346481052	58	305	15346478752	33	305	63443269447	55	305	82342269339	60	305	102364370971	71	305	1123264372429	61	305	13204532446057	54	305	320450481255	87
306	112369754153	62	306	12346985798	61	306	15346481100	48	306	15346478818	66	306	63443269485	38	306	82342269385	46	306	102364371031	60	306	1123264372476	47	306	13204532446124	67	306	320450481354	99
307	112369754188	35	307	12346985882	84	307	15346481191	91	307	15346478903	85	307	63443269548	63	307	82342269473	88	307	102364371075	44	307	1123264372510	34	307	13204532446188	64	307	320450481429	75
308	112369754229	41	308	12346985957	75	308	15346481246	55	308	15346478978	75	308	63443269597	49	308	82342269534	61	308	102364371146	71	308	1123264372550	40	308	13204532446229	41	308	320450481463	34
309	112369754263	34	309	12346986056	99	309	15346481350	104	309	15346479030	52	309	63443269632	35	309	82342269583	49	309	102364371224	78	309	1123264372617	67	309	13204532446261	32	309	320450481542	79
310	112369754345	82	310	12346986106	50	310	15346481445	95	310	15346479079	49	310	63443269730	98	310	82342269678	95	310	102364371286	62	310	1123264372648	31	310	13204532446307	46	310	320450481600	58
311	112369754426	81	311	12346986160	54	311	15346481502	57	311	15346479157	78	311	63443269780	50	311	82342269765	87	311	102364371334	48	311	1123264372706	58	311	13204532446346	39	311	320450481670	70
312	112369754479	53	312	12346986196	36	312	15346481593	91	312	15346479202	45	312	63443269857	77	312	82342269841	76	312	102364371410	76	312	1123264372803	97	312	13204532446397	51	312	320450481761	91
313	112369754558	79	313	12346986296	100	313	15346481676	83	313	15346479289	87	313	63443269927	70	313	82342269914	73	313	102364371447	37	313	1123264372870	67	313	13204532446470	73	313	320450481851	90
314	112369754605	47	314	12346986356	60	314	15346481746	70	314	15346479361	72	314	63443270012	85	314	82342269999	85	314	102364371523	76	314	1123264372945	75	314	13204532446528	58	314	320450481892	41
315	112369754682	77	315	12346986427	71	315	15346481846	100	315	15346479396	35	315	63443270077	65	315	82342270080	81	315	102364371582	59	315	1123264372978	33	315	13204532446567	39	315	320450481962	70
316	112369754738	56	316	12346986481	54	316	15346481952	106	316	15346479482	86	316	63443270120	43	316	82342270136	56	316	102364371631	49	316	1123264373028	50	316	13204532446601	34	316	320450482046	84
317	112369754819	81	317	12346986583	102	317	15346482033	81	317	15346479546	64	317	63443270155	35	317	82342270217	81	317	102364371693	62	317	1123264373099	71	317	13204532446673	72	317	320450482103	57
318	112369754878	59	318	12346986676	93	318	15346482116	83	318	15346479641	95	318	63443270210	55	318	82342270260	43	318	102364371754	61	318	1123264373142	43	318	13204532446712	39	318	320450482190	87
319	112369754939	61	319	12346986711	35	319	15346482224	108	319	15346479707	66	319	63443270255	45	319	82342270333	73	319	102364371794	40	319	1123264373207	65	319	13204532446759	47	319	320450482279	89
320	112369754996	57	320	12346986808	97	320	15346482294	70	320	15346479771	64	320	63443270317	62	320	82342270370	37	320	102364371838	44	320	1123264373293	86	320	13204532446843	84	320	320450482346	67
321	112369755043	47	321	12346986888	80	321	15346482364	70	321	15346479842	71	321	63443270402	85	321	82342270401	31	321	102364371891	53	321	1123264373354	61	321	13204532446939	96	321	320450482399	53
322	112369755122	79	322	12346986945	57	322	15346482450	86	322	15346479921	79	322	63443270497	95	322	82342270495	94	322	102364371931	40	322	1123264373392	38	322	13204532446983	44	322	320450482495	96
323	112369755190	68	323	12346987028	83	323	15346482512	62	323	15346479979	58	323	63443270571	74	323	82342270532	37	323	102364371997	66	323	1123264373460	68	323	13204532447045	62	323	320450482553	58
324	112369755231	41	324	12346987091	63	324	15346482556	44	324	15346480018	39	324	63443270638	67	324	82342270569	37	324	102364372064	67	324	1123264373539	79	324	13204532447140	95	324	320450482600	47
325	112369755276	45	325	12346987170	79	325	15346482613	57	325	15346480093	75	325	63443270692	54	325	82342270634	65	325	102364372116	52	325	1123264373594	55	325	13204532447182	42	325	320450482651	51
326	112369755342	66	326	12346987247	77	326	15346482704	91	326	15346480142	49	326	63443270763	71	326	82342270731	97	326	102364372185	69	326	1123264373667	73	326	13204532447244	62	326	320450482726	75
327	112369755392	50	327	12346987321	74	327	15346482759	55	327	15346480198	56	327	63443270825	62	327	82342270788	57	327	102364372225	40	327	1123264373765	98	327	13204532447321	77	327	320450482766	40
328	112369755452	60	328	12346987354	33	328	15346482814	55	328	15346480278	80	328	63443270858	33	328	82342270822	34	328	102364372276	51	328	1123264373849	84	328	13204532447415	94	328	320450482840	74
329	112369755511	59	329	12346987455	101	329	15346482891	77	329	15346480313	35	329	63443270912	54	329	82342270884	62	329	102364372326	50	329	1123264373912	63	329	13204532447484	69	329	320450482917	77
330	112369755562	51	330	12346987557	102	330	15346482973	82	330	15346480355	42	330	63443270957	45	330	82342270956	72	330	102364372399	73	330	1123264374000	88	330	13204532447529	45	330	320450482955	38
331	112369755608	46	331	12346987633	76	331	15346483058	85	331	15346480395	40	331	63443271034	77	331	82342271032	76	331	102364372433	34	331	1123264374066	66	331	13204532447606	77	331	320450483030	75
332	112369755645	37	332	12346987738	105	332	15346483098	40	332	15346480428	33	332	63443271073	39	332	82342271104	72	332	102364372476	43	332	1123264374140	74	332	13204532447706	100	332	320450483129	99
333	112369755707	62	333	12346987819	81	333	15346483201	103	333	15346480474	46	333	63443271153	80	333	82342271147	43	333	102364372528	52	333	1123264374240	100	333	13204532447806	100	333	320450483164	35
334	112369755789	82	334	12346987920	101	334	15346483255	54	334	15346480539	65	334	63443271248	95	334	82342271179	32	334	102364372588	60	334	1123264374293	53	334	13204532447845	39	334	320450483204	40
335	112369755833	44	335	12346987969	49	335	15346483310	55	335	15346480617	78	335	63443271308	60	335	82342271247	68	335	102364372621	33	335	1123264374365	72	335	13204532447920	75	335	320450483252	48
336	112369755891	58	336	12346988043	74	336	15346483384	74	336	15346480685	68	336	63443271352	44	336	82342271320	73	336	102364372696	75	336	1123264374440	75	336	13204532447998	78	336	320450483314	62
337	112369755955	64	337	12346988081	38	337	15346483471	87	337	15346480748	63	337	63443271398	46	337	82342271390	70	337	102364372754	58	337	1123264374507	67	337	13204532448084	86	337	320450483415	101
338	112369756037	82	338	12346988113	32	338	15346483505	34	338	15346480785	37	338	63443271477	79	338	82342271456	66	338	102364372789	35	338	1123264374553	46	338	13204532448145	61	338	320450483507	92
339	112369756111	74	339	12346988216	103	339	15346483594	89	339	15346480864	79	339	63443271573	96	339	82342271492	36	339	102364372830	41	339	1123264374604	51	339	13204532448197	52	339	320450483591	84
340	112369756152	41	340	12346988268	52	340	15346483628	34	340	15346480899	35	340	63443271639	66	340	82342271564	72	340	102364372882	52	340	1123264374672	68	340	13204532448240	43	340	320450483692	101
341	112369756195	43	341	12346988330	62	341	15346483691	63	341	15346480947	48	341	63443271705	66	341	82342271650	86	341	102364372940	58	341	1123264374706	34	341	13204532448316	76	341	320450483757	65
342	112369756233	38	342	12346988398	68	342	15346483767	76	342	15346481023	76	342	63443271737	32	342	82342271705	55	342	102364372994	54	342	1123264374742	36	342	13204532448397	81	342	320450483810	53
343	112369756279	46	343	12346988455	57	343	15346483831	64	343	15346481108	85	343	63443271821	84	343	82342271772	67	343	102364373057	63	343	1123264374829	87	343	13204532448449	52	343	320450483907	97
344	112369756316	37	344	12346988497	42	344	15346483903	72	344	15346481173	65	344	63443271896	75	344	82342271832	60	344	102364373102	45	344	1123264374906	77	344	13204532448540	91	344	320450483961	54
345	112369756386	70	345	12346988566	69	345	15346483952	49	345	15346481214	41	345	63443271974	78	345	82342271900	68	345	102364373141	39	345	1123264374943	37	345	13204532448572	32	345	320450484000	39
346	112369756421	35	346	12346988634	68	346	15346484014	62	346	15346481262	48	346	63443272014	40	346	82342271972	72	346	102364373177	36	346	1123264375003	60	346	13204532448624	52	346	320450484089	89
347	112369756496	75	347	12346988696	62	347	15346484080	66	347	15346481312	50	347	63443272111	97	347	82342272064	92	347	102364373219	42	347	1123264375073	70	347	13204532448684	60	347	320450484121	32
348	112369756545	49	348	12346988743	47	348	15346484152	72	348	15346481392	80	348	63443272168	57	348	82342272132	68	348	102364373288	69	348	1123264375152	79	348	13204532448750	66	348	320450484174	53
349	112369756599	54	349	12346988806	63	349	15346484201	49	349	15346481462	70	349	63443272227	59	349	82342272163	31	349	102364373343	55	349	1123264375199	47	349	13204532448838	88	349	320450484246	72
350	112369756643	44	350	12346988846	40	350	15346484278	77	350	15346481560	98	350	63443272286	59	350	82342272194	31	350	102364373411	68	350	1123264375235	36	350	13204532448939	101	350	320450484301	55
351	112369756679	36	351	12346988916	70	351	15346484330	52	351	15346481648	88	351	63443272379	93	351	82342272255	61	351	102364373489	78	351	1123264375276	41	351	13204532448983	44	351	320450484371	70
352	112369756740	61	352	12346988988	72	352	15346484400	70	352	15346481690	42	352	63443272422	43	352	82342272292	37	352	102364373540	51	352	1123264375343	67	352	13204532449070	87	352	320450484410	39
353	112369756822	82	353	12346989022	34	353	15346484454	54	353	15346481734	44	353	63443272520	98	353	82342272348	56	353	102364373612	72	353	1123264375443	100	353	13204532449136	66	353	320450484472	62
354	112369756901	79	354	12346989085	63	354	15346484532	78	354	15346481828	94	354	63443272558	38	354	82342272406	58	354	102364373645	33	354	1123264375477	34	354	13204532449230	94	354	320450484551	79
355	112369756940	39	355	12346989117	32	355	15346484586	54	355	15346481877	49	355	63443272603	45	355	82342272504	98	355	102364373694	49	355	1123264375558	81	355	13204532449305	75	355	320450484599	48
356	112369756989	49	356	12346989193	76	356	15346484627	41	356	15346481927	50	356	63443272671	68	356	82342272568	64	356	102364373728	34	356	1123264375654	96	356	13204532449356	51	356	320450484687	88
357	112369757059	70	357	12346989231	38	357	15346484706	79	357	15346482020	93	357	63443272740	69	357	82342272624	56	357	102364373794	66	357	1123264375691	37	357	13204532449393	37	357	320450484747	60
358	112369757111	52	358	12346989273	42	358	15346484771	65	358	15346482110	90	358	63443272796	56	358	82342272679	55	358	102364373871	77	358	1123264375725	34	358	13204532449456	63	358	320450484784	37
359	112369757187	76	359	12346989355	82	359	15346484820	49	359	15346482151	41	359	63443272893	97	359	82342272711	32	359	102364373937	66	359	1123264375774	49	359	13204532449512	56	359	320450484816	32
360	112369757232	45	360	12346989400	45	360	15346484896	76	360	15346482248	97	360	63443272976	83	360	82342272792	81	360	102364373995	58	360	1123264375809	35	360	13204532449560	48	360	320450484873	57
361	112369757299	67	361	12346989473	73	361	15346484931	35	361	15346482297	49	361	63443273050	74	361	82342272864	72	361	102364374055	60	361	1123264375840	31	361	13204532449633	73	361	320450484969	96
362	112369757376	77	362	12346989533	60	362	15346485002	71	362	15346482331	34	362	63443273117	67	362	82342272934	70	362	102364374126	71	362	1123264375885	45	362	13204532449707	74	362	320450485057	88
363	112369757419	43	363	12346989602	69	363	15346485053	51	363	15346482409	78	363	63443273165	48	363	82342272982	48	363	102364374172	46	363	1123264375958	73	363	13204532449742	35	363	320450485122	65
364	112369757452	33	364	12346989665	63	364	15346485102	49	364	15346482494	85	364	63443273260	95	364	82342273045	63	364	102364374225	53	364	1123264376004	46	364	13204532449820	78	364	320450485156	34
365	112369757514	62	365	12346989700	35	365	15346485153	51	365	15346482525	31	365	63443273347	87	365	82342273135	90	365	102364374281	56	365	1123264376056	52	365	13204532449914	94	365	320450485236	80
366	112369757563	49	366	12346989742	42	366	15346485227	74	366	15346482610	85	366	63443273398	51	366	82342273229	94	366	102364374347	66	366	1123264376125	69	366	13204532449989	75	366	320450485335	99
367	112369757599	36	367	12346989824	82	367	15346485293	66	367	15346482689	79	367	63443273437	39	367	82342273313	84	367	102364374389	42	367	1123264376173	48	367	13204532450039	50	367	320450485428	93
368	112369757642	43	368	12346989881	57	368	15346485369	76	368	15346482783	94	368	63443273506	69	368	82342273350	37	368	102364374429	40	368	1123264376228	55	368	13204532450100	61	368	320450485464	36
369	112369757708	66	369	12346989929	48	369	15346485428	59	369	15346482868	85	369	63443273545	39	369	82342273444	94	369	102364374488	59	369	1123264376325	97	369	13204532450189	89	369	320450485503	39
370	112369757775	67	370	12346989989	60	370	15346485481	53	370	15346482919	51	370	63443273623	78	370	82342273499	55	370	102364374543	55	370	1123264376422	97	370	13204532450269	80	370	320450485575	72
371	112369757841	66	371	12346990045	56	371	15346485530	49	371	15346482962	43	371	63443273718	95	371	82342273596	97	371	102364374614	71	371	1123264376496	74	371	13204532450368	99	371	320450485623	48
372	112369757910	69	372	12346990083	38	372	15346485571	41	372	15346483026	64	372	63443273797	79	372	82342273628	32	372	102364374689	75	372	1123264376577	81	372	13204532450428	60	372	320450485688	65
373	112369757992	82	373	12346990122	39	373	15346485635	64	373	15346483119	93	373	63443273828	31	373	82342273694	66	373	102364374739	50	373	1123264376625	48	373	13204532450465	37	373	320450485760	72
374	112369758056	64	374	12346990171	49	374	15346485699	64	374	15346483207	88	374	63443273861	33	374	82342273738	44	374	102364374802	63	374	1123264376671	46	374	13204532450565	100	374	320450485844	84
375	112369758135	79	375	12346990209	38	375	15346485739	40	375	15346483246	39	375	63443273895	34	375	82342273809	71	375	102364374869	67	375	1123264376752	81	375	13204532450655	90	375	320450485880	36
376	112369758181	46	376	12346990252	43	376	15346485803	64	376	15346483326	80	376	63443273950	55	376	82342273899	90	376	102364374914	45	376	1123264376818	66	376	13204532450721	66	376	320450485940	60
377	112369758253	72	377	12346990295	43	377	15346485866	63	377	15346483379	53	377	63443274010	60	377	82342273971	72	377	102364374975	61	377	1123264376897	79	377	13204532450753	32	377	320450486015	75
378	112369758327	74	378	12346990362	67	378	15346485908	42	378	15346483435	56	378	63443274086	76	378	82342274029	58	378	102364375040	65	378	1123264376972	75	378	13204532450849	96	378	320450486112	97
379	112369758395	68	379	12346990442	80	379	15346485973	65	379	15346483486	51	379	63443274175	89	379	82342274066	37	379	102364375085	45	379	1123264377028	56	379	13204532450882	33	379	320450486173	61
380	112369758433	38	380	12346990486	44	380	15346486022	49	380	15346483522	36	380	63443274210	35	380	82342274138	72	380	102364375128	43	380	1123264377077	49	380	13204532450974	92	380	320450486253	80
381	112369758497	64	381	12346990525	39	381	15346486060	38	381	15346483594	72	381	63443274255	45	381	82342274176	38	381	102364375188	60	381	1123264377152	75	381	13204532451052	78	381	320450486345	92
382	112369758536	39	382	12346990571	46	382	15346486113	53	382	15346483667	73	382	63443274332	77	382	82342274253	77	382	102364375227	39	382	1123264377188	36	382	13204532451083	31	382	320450486403	58
383	112369758594	58	383	12346990626	55	383	15346486163	50	383	15346483711	44	383	63443274370	38	383	82342274288	35	383	102364375295	68	383	1123264377240	52	383	13204532451150	67	383	320450486439	36
384	112369758671	77	384	12346990670	44	384	15346486239	76	384	15346483795	84	384	63443274427	57	384	82342274327	39	384	102364375366	71	384	1123264377301	61	384	13204532451241	91	384	320450486474	35
385	112369758750	79	385	12346990743	73	385	15346486284	45	385	15346483837	42	385	63443274521	94	385	82342274367	40	385	102364375436	70	385	1123264377384	83	385	13204532451301	60	385	320450486506	32
386	112369758784	34	386	12346990808	65	386	15346486342	58	386	15346483908	71	386	63443274582	61	386	82342274454	87	386	102364375486	50	386	1123264377437	53	386	13204532451371	70	386	320450486607	101
387	112369758864	80	387	12346990842	34	387	15346486396	54	387	15346484003	95	387	63443274657	75	387	82342274542	88	387	102364375521	35	387	1123264377485	48	387	13204532451452	81	387	320450486693	86
388	112369758928	64	388	12346990910	68	388	15346486446	50	388	15346484078	75	388	63443274717	60	388	82342274625	83	388	102364375576	55	388	1123264377524	39	388	13204532451510	58	388	320450486771	78
389	112369758972	44	389	12346990942	32	389	15346486527	81	389	15346484120	42	389	63443274749	32	389	82342274663	38	389	102364375616	40	389	1123264377555	31	389	13204532451573	63	389	320450486825	54
390	112369759055	83	390	12346990983	41	390	15346486607	80	390	15346484218	98	390	63443274787	38	390	82342274727	64	390	102364375694	78	390	1123264377654	99	390	13204532451637	64	390	320450486919	94
391	112369759093	38	391	12346991050	67	391	15346486659	52	391	15346484291	73	391	63443274827	40	391	82342274775	48	391	102364375772	78	391	1123264377727	73	391	13204532451717	80	391	320450486991	72
392	112369759137	44	392	12346991094	44	392	15346486719	60	392	15346484346	55	392	63443274917	90	392	82342274866	91	392	102364375850	78	392	1123264377825	98	392	13204532451757	40	392	320450487085	94
393	112369759171	34	393	12346991152	58	393	15346486799	80	393	15346484380	34	393	63443275009	92	393	82342274942	76	393	102364375899	49	393	1123264377875	50	393	13204532451816	59	393	320450487153	68
394	112369759207	36	394	12346991201	49	394	15346486881	82	394	15346484428	48	394	63443275107	98	394	82342275018	76	394	102364375950	51	394	1123264377938	63	394	13204532451881	65	394	320450487253	100
395	112369759269	62	395	12346991274	73	395	15346486946	65	395	15346484493	65	395	63443275186	79	395	82342275093	75	395	102364376019	69	395	1123264378009	71	395	13204532451978	97	395	320450487326	73
396	112369759337	68	396	12346991329	55	396	15346487028	82	396	15346484537	44	396	63443275261	75	396	82342275133	40	396	102364376090	71	396	1123264378084	75	396	13204532452019	41	396	320450487418	92
397	112369759413	76	397	12346991367	38	397	15346487079	51	397	15346484633	96	397	63443275317	56	397	82342275209	76	397	102364376129	39	397	1123264378178	94	397	13204532452086	67	397	320450487514	96
398	112369759489	76	398	12346991444	77	398	15346487159	80	398	15346484696	63	398	63443275384	67	398	82342275304	95	398	102364376201	72	398	1123264378260	82	398	13204532452187	101	398	320450487604	90
399	112369759546	57	399	12346991478	34	399	15346487220	61	399	15346484745	49	399	63443275433	49	399	82342275338	34	399	102364376250	49	399	1123264378311	51	399	13204532452271	84	399	320450487675	71
400	112369759579	33	400	12346991548	70	400	15346487293	73	400	15346484787	42	400	63443275495	62	400	82342275424	86	400	102364376288	38	400	1123264378372	61	400	13204532452328	57	400	320450487773	98
401	112369759645	66	401	12346991601	53	401	15346487343	50	401	15346484867	80	401	63443275584	89	401	82342275480	56	401	102364376322	34	401	1123264378443	71	401	13204532452392	64	401	320450487822	49
402	112369759717	72	402	12346991671	70	402	15346487397	54	402	15346484915	48	402	63443275635	51	402	82342275521	41	402	102364376362	40	402	1123264378474	31	402	13204532452470	78	402	320450487919	97
403	112369759782	65	403	12346991714	43	403	15346487450	53	403	15346484965	50	403	63443275700	65	403	82342275561	40	403	102364376431	69	403	1123264378521	47	403	13204532452570	100	403	320450487981	62
404	112369759837	55	404	12346991748	34	404	15346487500	50	404	15346485038	73	404	63443275752	52	404	82342275594	33	404	102364376469	38	404	1123264378558	37	404	13204532452663	93	404	320450488017	36
405	112369759870	33	405	12346991782	34	405	15346487548	48	405	15346485078	40	405	63443275845	93	405	82342275632	38	405	102364376512	43	405	1123264378627	69	405	13204532452707	44	405	320450488092	75
406	112369759911	41	406	12346991858	76	406	15346487607	59	406	15346485147	69	406	63443275936	91	406	82342275673	41	406	102364376567	55	406	1123264378728	101	406	13204532452785	78	406	320450488193	101
407	112369759947	36	407	12346991915	57	407	15346487639	32	407	15346485243	96	407	63443275999	63	407	82342275716	43	407	102364376621	54	407	1123264378827	99	407	13204532452879	94	407	320450488262	69
408	112369759981	34	408	12346991956	41	408	15346487675	36	408	15346485297	54	408	63443276082	83	408	82342275752	36	408	102364376663	42	408	1123264378925	98	408	13204532452938	59	408	320450488346	84
409	112369760061	80	409	12346992012	56	409	15346487734	59	409	15346485388	91	409	63443276117	35	409	82342275790	38	409	102364376709	46	409	1123264378956	31	409	13204532452972	34	409	320450488387	41
410	112369760102	41	410	12346992049	37	410	15346487792	58	410	15346485420	32	410	63443276172	55	410	82342275842	52	410	102364376786	77	410	1123264379006	50	410	13204532453039	67	410	320450488475	88
411	112369760185	83	411	12346992093	44	411	15346487865	73	411	15346485458	38	411	63443276252	80	411	82342275900	58	411	102364376817	31	411	1123264379037	31	411	13204532453107	68	411	320450488546	71
412	112369760261	76	412	12346992141	48	412	15346487899	34	412	15346485517	59	412	63443276305	53	412	82342275984	84	412	102364376852	35	412	1123264379118	81	412	13204532453206	99	412	320450488597	51
413	112369760340	79	413	12346992203	62	413	15346487970	71	413	15346485589	72	413	63443276362	57	413	82342276034	50	413	102364376912	60	413	1123264379211	93	413	13204532453266	60	413	320450488630	33
414	112369760390	50	414	12346992241	38	414	15346488045	75	414	15346485675	86	414	63443276455	93	414	82342276101	67	414	102364376976	64	414	1123264379311	100	414	13204532453337	71	414	320450488661	31
415	112369760468	78	415	12346992295	54	415	15346488118	73	415	15346485750	75	415	63443276533	78	415	82342276144	43	415	102364377011	35	415	1123264379383	72	415	13204532453377	40	415	320450488759	98
416	112369760549	81	416	12346992338	43	416	15346488175	57	416	15346485804	54	416	63443276616	83	416	82342276207	63	416	102364377066	55	416	1123264379469	86	416	13204532453469	92	416	320450488828	69
417	112369760604	55	417	12346992412	74	417	15346488237	62	417	15346485863	59	417	63443276700	84	417	82342276274	67	417	102364377100	34	417	1123264379547	78	417	13204532453536	67	417	320450488920	92
418	112369760655	51	418	12346992461	49	418	15346488318	81	418	15346485950	87	418	63443276746	46	418	82342276347	73	418	102364377133	33	418	1123264379642	95	418	13204532453596	60	418	320450489013	93
419	112369760737	82	419	12346992510	49	419	15346488374	56	419	15346486024	74	419	63443276811	65	419	82342276393	46	419	102364377209	76	419	1123264379733	91	419	13204532453687	91	419	320450489082	69
420	112369760779	42	420	12346992555	45	420	15346488428	54	420	15346486114	90	420	63443276873	62	420	82342276481	88	420	102364377265	56	420	1123264379786	53	420	13204532453757	70	420	320450489163	81
421	112369760831	52	421	12346992615	60	421	15346488474	46	421	15346486212	98	421	63443276916	43	421	82342276546	65	421	102364377300	35	421	1123264379838	52	421	13204532453838	81	421	320450489259	96
422	112369760906	75	422	12346992652	37	422	15346488529	55	422	15346486302	90	422	63443276983	67	422	82342276601	55	422	102364377368	68	422	1123264379887	49	422	13204532453876	38	422	320450489317	58
423	112369760959	53	423	12346992705	53	423	15346488572	43	423	15346486398	96	423	63443277028	45	423	82342276655	54	423	102364377406	38	423	1123264379974	87	423	13204532453948	72	423	320450489414	97
424	112369761033	74	424	12346992764	59	424	15346488618	46	424	15346486437	39	424	63443277091	63	424	82342276734	79	424	102364377447	41	424	1123264380063	89	424	13204532454005	57	424	320450489507	93
425	112369761079	46	425	12346992826	62	425	15346488675	57	425	15346486525	88	425	63443277186	95	425	82342276774	40	425	102364377484	37	425	1123264380149	86	425	13204532454064	59	425	320450489544	37
426	112369761152	73	426	12346992901	75	426	15346488743	68	426	15346486620	95	426	63443277277	91	426	82342276860	86	426	102364377526	42	426	1123264380187	38	426	13204532454155	91	426	320450489643	99
427	112369761187	35	427	12346992958	57	427	15346488775	32	427	15346486687	67	427	63443277342	65	427	82342276893	33	427	102364377589	63	427	1123264380288	101	427	13204532454206	51	427	320450489726	83
428	112369761227	40	428	12346993019	61	428	15346488828	53	428	15346486772	85	428	63443277379	37	428	82342276929	36	428	102364377663	74	428	1123264380345	57	428	13204532454298	92	428	320450489775	49
429	112369761304	77	429	12346993054	35	429	15346488876	48	429	15346486865	93	429	63443277457	78	429	82342276968	39	429	102364377711	48	429	1123264380440	95	429	13204532454378	80	429	320450489867	92
430	112369761375	71	430	12346993088	34	430	15346488930	54	430	15346486959	94	430	63443277504	47	430	82342277044	76	430	102364377744	33	430	1123264380487	47	430	13204532454474	96	430	320450489962	95
431	112369761436	61	431	12346993128	40	431	15346488965	35	431	15346487025	66	431	63443277589	85	431	82342277120	76	431	102364377822	78	431	1123264380534	47	431	13204532454546	72	431	320450490003	41
432	112369761475	39	432	12346993185	57	432	15346489001	36	432	15346487116	91	432	63443277640	51	432	82342277173	53	432	102364377892	70	432	1123264380609	75	432	13204532454626	80	432	320450490101	98
433	112369761543	68	433	12346993259	74	433	15346489055	54	433	15346487149	33	433	63443277683	43	433	82342277264	91	433	102364377952	60	433	1123264380673	64	433	13204532454664	38	433	320450490156	55
434	112369761593	50	434	12346993302	43	434	15346489113	58	434	15346487181	32	434	63443277771	88	434	82342277341	77	434	102364378026	74	434	1123264380733	60	434	13204532454714	50	434	320450490213	57
435	112369761630	37	435	12346993371	69	435	15346489193	80	435	15346487264	83	435	63443277842	71	435	82342277387	46	435	102364378092	66	435	1123264380820	87	435	13204532454788	74	435	320450490270	57
436	112369761711	81	436	12346993432	61	436	15346489250	57	436	15346487302	38	436	63443277886	44	436	82342277451	64	436	102364378160	68	436	1123264380879	59	436	13204532454874	86	436	320450490357	87
437	112369761785	74	437	12346993501	69	437	15346489309	59	437	15346487349	47	437	63443277955	69	437	82342277522	71	437	102364378218	58	437	1123264380922	43	437	13204532454934	60	437	320450490422	65
438	112369761865	80	438	12346993555	54	438	15346489390	81	438	15346487429	80	438	63443278032	77	438	82342277598	76	438	102364378261	43	438	1123264380965	43	438	13204532455002	68	438	320450490476	54
439	112369761927	62	439	12346993613	58	439	15346489448	58	439	15346487462	33	439	63443278074	42	439	82342277639	41	439	102364378302	41	439	1123264381011	46	439	13204532455053	51	439	320450490556	80
440	112369761992	65	440	12346993659	46	440	15346489525	77	440	15346487543	81	440	63443278142	68	440	82342277719	80	440	102364378365	63	440	1123264381087	76	440	13204532455098	45	440	320450490597	41
441	112369762069	77	441	12346993721	62	441	15346489571	46	441	15346487608	65	441	63443278224	82	441	82342277774	55	441	102364378415	50	441	1123264381165	78	441	13204532455174	76	441	320450490678	81
442	112369762110	41	442	12346993775	54	442	15346489624	53	442	15346487682	74	442	63443278268	44	442	82342277833	59	442	102364378479	64	442	1123264381217	52	442	13204532455265	91	442	320450490747	69
443	112369762173	63	443	12346993827	52	443	15346489675	51	443	15346487751	69	443	63443278349	81	443	82342277879	46	443	102364378546	67	443	1123264381263	46	443	13204532455363	98	443	320450490848	101
444	112369762209	36	444	12346993877	50	444	15346489726	51	444	15346487815	64	444	63443278417	68	444	82342277962	83	444	102364378608	62	444	1123264381343	80	444	13204532455416	53	444	320450490898	50
445	112369762261	52	445	12346993951	74	445	15346489789	63	445	15346487892	77	445	63443278493	76	445	82342278031	69	445	102364378674	66	445	1123264381409	66	445	13204532455489	73	445	320450490951	53
446	112369762329	68	446	12346994010	59	446	15346489839	50	446	15346487938	46	446	63443278584	91	446	82342278065	34	446	102364378750	76	446	1123264381505	96	446	13204532455539	50	446	320450491041	90
447	112369762367	38	447	12346994070	60	447	15346489904	65	447	15346488015	77	447	63443278664	80	447	82342278161	96	447	102364378789	39	447	1123264381592	87	447	13204532455608	69	447	320450491125	84
448	112369762419	52	448	12346994134	64	448	15346489983	79	448	15346488056	41	448	63443278737	73	448	82342278199	38	448	102364378820	31	448	1123264381680	88	448	13204532455641	33	448	320450491224	99
449	112369762454	35	449	12346994188	54	449	15346490025	42	449	15346488096	40	449	63443278809	72	449	82342278262	63	449	102364378867	47	449	1123264381735	55	449	13204532455716	75	449	320450491316	92
450	112369762526	72	450	12346994223	35	450	15346490061	36	450	15346488134	38	450	63443278846	37	450	82342278336	74	450	102364378926	59	450	1123264381769	34	450	13204532455751	35	450	320450491405	89
451	112369762570	44	451	12346994260	37	451	15346490139	78	451	15346488194	60	451	63443278933	87	451	82342278403	67	451	102364378988	62	451	1123264381802	33	451	13204532455851	100	451	320450491467	62
452	112369762648	78	452	12346994294	34	452	15346490189	50	452	15346488230	36	452	63443278977	44	452	82342278491	88	452	102364379020	32	452	1123264381853	51	452	13204532455901	50	452	320450491529	62
453	112369762716	68	453	12346994356	62	453	15346490239	50	453	15346488289	59	453	63443279032	55	453	82342278546	55	453	102364379057	37	453	1123264381914	61	453	13204532455976	75	453	320450491573	44
454	112369762770	54	454	12346994426	70	454	15346490316	77	454	15346488387	98	454	63443279129	97	454	82342278638	92	454	102364379093	36	454	1123264382009	95	454	13204532456038	62	454	320450491633	60
455	112369762852	82	455	12346994460	34	455	15346490351	35	455	15346488480	93	455	63443279216	87	455	82342278683	45	455	102364379144	51	455	1123264382074	65	455	13204532456089	51	455	320450491698	65
456	112369762924	72	456	12346994539	79	456	15346490419	68	456	15346488574	94	456	63443279268	52	456	82342278766	83	456	102364379178	34	456	1123264382117	43	456	13204532456159	70	456	320450491770	72
457	112369762994	70	457	12346994586	47	457	15346490476	57	457	15346488670	96	457	63443279364	96	457	82342278822	56	457	102364379210	32	457	1123264382166	49	457	13204532456250	91	457	320450491867	97
458	112369763032	38	458	12346994631	45	458	15346490556	80	458	15346488754	84	458	63443279459	95	458	82342278856	34	458	102364379247	37	458	1123264382216	50	458	13204532456305	55	458	320450491921	54
459	112369763064	32	459	12346994694	63	459	15346490618	62	459	15346488795	41	459	63443279500	41	459	82342278912	56	459	102364379306	59	459	1123264382257	41	459	13204532456338	33	459	320450491964	43
460	112369763105	41	460	12346994746	52	460	15346490694	76	460	15346488852	57	460	63443279560	60	460	82342278983	71	460	102364379352	46	460	1123264382349	92	460	13204532456428	90	460	320450492055	91
461	112369763184	79	461	12346994783	37	461	15346490750	56	461	15346488904	52	461	63443279623	63	461	82342279045	62	461	102364379404	52	461	1123264382382	33	461	13204532456488	60	461	320450492088	33
462	112369763231	47	462	12346994823	40	462	15346490822	72	462	15346488945	41	462	63443279678	55	462	82342279143	98	462	102364379481	77	462	1123264382442	60	462	13204532456589	101	462	320450492174	86
463	112369763303	72	463	12346994892	69	463	15346490866	44	463	15346489014	69	463	63443279729	51	463	82342279174	31	463	102364379543	62	463	1123264382488	46	463	13204532456647	58	463	320450492250	76
464	112369763385	82	464	12346994973	81	464	15346490932	66	464	15346489110	96	464	63443279793	64	464	82342279216	42	464	102364379582	39	464	1123264382543	55	464	13204532456728	81	464	320450492303	53
465	112369763436	51	465	12346995046	73	465	15346490994	62	465	15346489190	80	465	63443279838	45	465	82342279265	49	465	102364379649	67	465	1123264382607	64	465	13204532456776	48	465	320450492384	81
466	112369763473	37	466	12346995120	74	466	15346491072	78	466	15346489263	73	466	63443279883	45	466	82342279310	45	466	102364379714	65	466	1123264382673	66	466	13204532456823	47	466	320450492418	34
467	112369763555	82	467	12346995152	32	467	15346491138	66	467	15346489320	57	467	63443279930	47	467	82342279383	73	467	102364379756	42	467	1123264382712	39	467	13204532456888	65	467	320450492453	35
468	112369763617	62	468	12346995221	69	468	15346491210	72	468	15346489377	57	468	63443280000	70	468	82342279417	34	468	102364379793	37	468	1123264382809	97	468	13204532456938	50	468	320450492509	56
469	112369763693	76	469	12346995304	83	469	15346491270	60	469	15346489452	75	469	63443280093	93	469	82342279484	67	469	102364379840	47	469	1123264382900	91	469	13204532457003	65	469	320450492548	39
470	112369763770	77	470	12346995386	82	470	15346491316	46	470	15346489547	95	470	63443280146	53	470	82342279554	70	470	102364379901	61	470	1123264382988	88	470	13204532457102	99	470	320450492593	45
471	112369763841	71	471	12346995421	35	471	15346491367	51	471	15346489581	34	471	63443280240	94	471	82342279621	67	471	102364379934	33	471	1123264383054	66	471	13204532457190	88	471	320450492680	87
472	112369763890	49	472	12346995490	69	472	15346491450	83	472	15346489652	71	472	63443280320	80	472	82342279715	94	472	102364379993	59	472	1123264383133	79	472	13204532457245	55	472	320450492733	53
473	112369763930	40	473	12346995541	51	473	15346491505	55	473	15346489725	73	473	63443280396	76	473	82342279784	69	473	102364380050	57	473	1123264383180	47	473	13204532457325	80	473	320450492780	47
474	112369764005	75	474	12346995612	71	474	15346491569	64	474	15346489815	90	474	63443280481	85	474	82342279830	46	474	102364380103	53	474	1123264383226	46	474	13204532457392	67	474	320450492881	101
475	112369764040	35	475	12346995656	44	475	15346491607	38	475	15346489862	47	475	63443280542	61	475	82342279905	75	475	102364380177	74	475	1123264383327	101	475	13204532457451	59	475	320450492919	38
476	112369764091	51	476	12346995691	35	476	15346491677	70	476	15346489918	56	476	63443280601	59	476	82342279976	71	476	102364380219	42	476	1123264383386	59	476	13204532457543	92	476	320450492965	46
477	112369764154	63	477	12346995768	77	477	15346491743	66	477	15346490007	89	477	63443280697	96	477	82342280012	36	477	102364380284	65	477	1123264383485	99	477	13204532457624	81	477	320450493041	76
478	112369764215	61	478	12346995843	75	478	15346491793	50	478	15346490091	84	478	63443280763	66	478	82342280077	65	478	102364380337	53	478	1123264383558	73	478	13204532457673	49	478	320450493103	62
479	112369764285	70	479	12346995893	50	479	15346491863	70	479	15346490139	48	479	63443280848	85	479	82342280161	84	479	102364380368	31	479	1123264383624	66	479	13204532457707	34	479	320450493174	71
480	112369764355	70	480	12346995976	83	480	15346491904	41	480	15346490235	96	480	63443280922	74	480	82342280251	90	480	102364380406	38	480	1123264383673	49	480	13204532457759	52	480	320450493275	101
481	112369764420	65	481	12346996024	48	481	15346491974	70	481	15346490305	70	481	63443280964	42	481	82342280294	43	481	102364380443	37	481	1123264383770	97	481	13204532457837	78	481	320450493323	48
482	112369764490	70	482	12346996070	46	482	15346492051	77	482	15346490337	32	482	63443281033	69	482	82342280390	96	482	102364380515	72	482	1123264383833	63	482	13204532457881	44	482	320450493422	99
483	112369764540	50	483	12346996118	48	483	15346492108	57	483	15346490375	38	483	63443281069	36	483	82342280459	69	483	102364380587	72	483	1123264383875	42	483	13204532457926	45	483	320450493518	96
484	112369764602	62	484	12346996177	59	484	15346492175	67	484	15346490461	86	484	63443281132	63	484	82342280536	77	484	102364380664	77	484	1123264383943	68	484	13204532458019	93	484	320450493607	89
485	112369764646	44	485	12346996219	42	485	15346492241	66	485	15346490513	52	485	63443281183	51	485	82342280608	72	485	102364380728	64	485	1123264383994	51	485	13204532458112	93	485	320450493706	99
486	112369764679	33	486	12346996261	42	486	15346492294	53	486	15346490582	69	486	63443281228	45	486	82342280689	81	486	102364380768	40	486	1123264384076	82	486	13204532458187	75	486	320450493739	33
487	112369764727	48	487	12346996331	70	487	15346492362	68	487	15346490638	56	487	63443281289	61	487	82342280754	65	487	102364380841	73	487	1123264384148	72	487	13204532458279	92	487	320450493777	38
488	112369764782	55	488	12346996371	40	488	15346492436	74	488	15346490723	85	488	63443281359	70	488	82342280852	98	488	102364380881	40	488	1123264384202	54	488	13204532458366	87	488	320450493878	101
489	112369764848	66	489	12346996433	62	489	15346492491	55	489	15346490766	43	489	63443281438	79	489	82342280931	79	489	102364380934	53	489	1123264384290	88	489	13204532458427	61	489	320450493979	101
490	112369764921	73	490	12346996512	79	490	15346492572	81	490	15346490818	52	490	63443281501	63	490	82342280976	45	490	102364380969	35	490	1123264384356	66	490	13204532458487	60	490	320450494014	35
491	112369765004	83	491	12346996579	67	491	15346492627	55	491	15346490874	56	491	63443281589	88	491	82342281027	51	491	102364381019	50	491	1123264384452	96	491	13204532458574	87	491	320450494066	52
492	112369765086	82	492	12346996619	40	492	15346492662	35	492	15346490972	98	492	63443281669	80	492	82342281114	87	492	102364381097	78	492	1123264384538	86	492	13204532458636	62	492	320450494119	53
493	112369765129	43	493	12346996675	56	493	15346492727	65	493	15346491054	82	493	63443281713	44	493	82342281148	34	493	102364381150	53	493	1123264384620	82	493	13204532458689	53	493	320450494194	75
494	112369765182	53	494	12346996727	52	494	15346492809	82	494	15346491126	72	494	63443281761	48	494	82342281232	84	494	102364381193	43	494	1123264384693	73	494	13204532458754	65	494	320450494259	65
495	112369765253	71	495	12346996771	44	495	15346492860	51	495	15346491214	88	495	63443281857	96	495	82342281263	31	495	102364381243	50	495	1123264384759	66	495	13204532458820	66	495	320450494355	96
496	112369765321	68	496	12346996848	77	496	15346492895	35	496	15346491310	96	496	63443281948	91	496	82342281344	81	496	102364381309	66	496	1123264384846	87	496	13204532458899	79	496	320450494430	75
497	112369765390	69	497	12346996882	34	497	15346492951	56	497	15346491370	60	497	63443281998	50	497	82342281388	44	497	102364381351	42	497	1123264384904	58	497	13204532458987	88	497	320450494513	83
498	112369765436	46	498	12346996945	63	498	15346493020	69	498	15346491458	88	498	63443282079	81	498	82342281451	63	498	102364381393	42	498	1123264384959	55	498	13204532459069	82	498	320450494591	78
499	112369765505	69	499	12346997016	71	499	15346493085	65	499	15346491522	64	499	63443282145	66	499	82342281494	43	499	102364381452	59	499	1123264385045	86	499	13204532459158	89	499	320450494648	57
500	112369765571	66	500	12346997086	70	500	15346493151	66	500	15346491565	43	500	63443282221	76	500	82342281592	98	500	102364381503	51	500	1123264385076	31	500	13204532459221	63	500	320450494741	93
501	112369765617	46	501	12346997163	77	501	15346493193	42	501	15346491635	70	501	63443282290	69	501	82342281648	56	501	102364381581	78	501	1123264385167	91	501	13204532459305	84	501	320450494788	47
502	112369765672	55	502	12346997200	37	502	15346493259	66	502	15346491689	54	502	63443282381	91	502	82342281706	58	502	102364381645	64	502	1123264385255	88	502	13204532459395	90	502	320450494819	31
503	112369765725	53	503	12346997234	34	503	15346493315	56	503	15346491724	35	503	63443282423	42	503	82342281779	73	503	102364381682	37	503	1123264385328	73	503	13204532459438	43	503	320450494889	70
504	112369765778	53	504	12346997287	53	504	15346493370	55	504	15346491767	43	504	63443282488	65	504	82342281864	85	504	102364381755	73	504	1123264385422	94	504	13204532459473	35	504	320450494928	39
505	112369765818	40	505	12346997346	59	505	15346493428	58	505	15346491819	52	505	63443282565	77	505	82342281956	92	505	102364381792	37	505	1123264385465	43	505	13204532459521	48	505	320450494998	70
506	112369765887	69	506	12346997393	47	506	15346493509	81	506	15346491913	94	506	63443282605	40	506	82342282000	44	506	102364381858	66	506	1123264385506	41	506	13204532459599	78	506	320450495063	65
507	112369765924	37	507	12346997468	75	507	15346493562	53	507	15346491962	49	507	63443282695	90	507	82342282033	33	507	102364381896	38	507	1123264385568	62	507	13204532459648	49	507	320450495104	41
508	112369765962	38	508	12346997532	64	508	15346493614	52	508	15346492058	96	508	63443282781	86	508	82342282090	57	508	102364381938	42	508	1123264385649	81	508	13204532459729	81	508	320450495169	65
509	112369766037	75	509	12346997610	78	509	15346493648	34	509	15346492115	57	509	63443282857	76	509	82342282162	72	509	102364381997	59	509	1123264385714	65	509	13204532459824	95	509	320450495215	46
510	112369766114	77	510	12346997660	50	510	15346493722	74	510	15346492176	61	510	63443282900	43	510	82342282210	48	510	102364382040	43	510	1123264385815	101	510	13204532459907	83	510	320450495307	92
511	112369766148	34	511	12346997715	55	511	15346493776	54	511	15346492260	84	511	63443282993	93	511	82342282301	91	511	102364382108	68	511	1123264385896	81	511	13204532459996	89	511	320450495356	49
512	112369766230	82	512	12346997753	38	512	15346493817	41	512	15346492343	83	512	63443283080	87	512	82342282380	79	512	102364382153	45	512	1123264385960	64	512	13204532460060	64	512	320450495400	44
513	112369766308	78	513	12346997801	48	513	15346493892	75	513	15346492416	73	513	63443283130	50	513	82342282465	85	513	102364382224	71	513	1123264386048	88	513	13204532460097	37	513	320450495446	46
514	112369766370	62	514	12346997879	78	514	15346493957	65	514	15346492455	39	514	63443283165	35	514	82342282514	49	514	102364382268	44	514	1123264386095	47	514	13204532460131	34	514	320450495534	88
515	112369766439	69	515	12346997936	57	515	15346494026	69	515	15346492511	56	515	63443283203	38	515	82342282583	69	515	102364382335	67	515	1123264386187	92	515	13204532460221	90	515	320450495575	41
516	112369766518	79	516	12346997984	48	516	15346494074	48	516	15346492563	52	516	63443283297	94	516	82342282642	59	516	102364382402	67	516	1123264386218	31	516	13204532460307	86	516	320450495664	89
517	112369766572	54	517	12346998031	47	517	15346494122	48	517	15346492656	93	517	63443283353	56	517	82342282711	69	517	102364382442	40	517	1123264386299	81	517	13204532460392	85	517	320450495719	55
518	112369766632	60	518	12346998082	51	518	15346494179	57	518	15346492701	45	518	63443283449	96	518	82342282809	98	518	102364382486	44	518	1123264386347	48	518	13204532460451	59	518	320450495794	75
519	112369766691	59	519	12346998116	34	519	15346494214	35	519	15346492742	41	519	63443283538	89	519	82342282864	55	519	102364382534	48	519	1123264386384	37	519	13204532460537	86	519	320450495829	35
520	112369766757	66	520	12346998162	46	520	15346494272	58	520	15346492815	73	520	63443283613	75	520	82342282941	77	520	102364382584	50	520	1123264386477	93	520	13204532460568	31	520	320450495922	93
521	112369766800	43	521	12346998198	36	521	15346494310	38	521	15346492892	77	521	63443283653	40	521	82342282987	46	521	102364382658	74	521	1123264386525	48	521	13204532460632	64	521	320450495955	33
522	112369766861	61	522	12346998277	79	522	15346494385	75	522	15346492986	94	522	63443283747	94	522	82342283032	45	522	102364382734	76	522	1123264386593	68	522	13204532460690	58	522	320450495988	33
523	112369766916	55	523	12346998311	34	523	15346494421	36	523	15346493067	81	523	63443283804	57	523	82342283084	52	523	102364382781	47	523	1123264386627	34	523	13204532460770	80	523	320450496050	62
524	112369766998	82	524	12346998378	67	524	15346494468	47	524	15346493164	97	524	63443283864	60	524	82342283127	43	524	102364382858	77	524	1123264386728	101	524	13204532460867	97	524	320450496101	51
525	112369767062	64	525	12346998414	36	525	15346494529	61	525	15346493206	42	525	63443283953	89	525	82342283196	69	525	102364382922	64	525	1123264386819	91	525	13204532460912	45	525	320450496161	60
526	112369767102	40	526	12346998466	52	526	15346494605	76	526	15346493299	93	526	63443284047	94	526	82342283278	82	526	102364382999	77	526	1123264386863	44	526	13204532460963	51	526	320450496251	90
527	112369767135	33	527	12346998504	38	527	15346494658	53	527	15346493375	76	527	63443284116	69	527	82342283374	96	527	102364383076	77	527	1123264386964	101	527	13204532461017	54	527	320450496334	83
528	112369767202	67	528	12346998573	69	528	15346494707	49	528	15346493431	56	528	63443284211	95	528	82342283421	47	528	102364383136	60	528	1123264387029	65	528	13204532461107	90	528	320450496418	84
529	112369767236	34	529	12346998655	82	529	15346494779	72	529	15346493510	79	529	63443284261	50	529	82342283486	65	529	102364383209	73	529	1123264387077	48	529	13204532461203	96	529	320450496524	106
530	112369767311	75	530	12346998688	33	530	15346494818	39	530	15346493594	84	530	63443284295	34	530	82342283522	36	530	102364383280	71	530	1123264387131	54	530	13204532461300	97	530	320450496556	32
531	112369767345	34	531	12346998728	40	531	15346494899	81	531	15346493668	74	531	63443284332	37	531	82342283609	87	531	102364383322	42	531	1123264387201	70	531	13204532461393	93	531	320450496609	53
532	112369767424	79	532	12346998791	63	532	15346494945	46	532	15346493728	60	532	63443284378	46	532	82342283651	42	532	102364383394	72	532	1123264387241	40	532	13204532461444	51	532	320450496693	84
533	112369767458	34	533	12346998849	58	533	15346495016	71	533	15346493765	37	533	63443284443	65	533	82342283697	46	533	102364383445	51	533	1123264387310	69	533	13204532461513	69	533	320450496733	40
534	112369767512	54	534	12346998893	44	534	15346495053	37	534	15346493827	62	534	63443284489	46	534	82342283741	44	534	102364383499	54	534	1123264387359	49	534	13204532461563	50	534	320450496805	72
535	112369767579	67	535	12346998942	49	535	15346495097	44	535	15346493921	94	535	63443284575	86	535	82342283825	84	535	102364383557	58	535	1123264387459	100	535	13204532461640	77	535	320450496849	44
536	112369767612	33	536	12346998977	35	536	15346495152	55	536	15346494005	84	536	63443284650	75	536	82342283856	31	536	102364383621	64	536	1123264387505	46	536	13204532461703	63	536	320450496911	62
537	112369767649	37	537	12346999060	83	537	15346495222	70	537	15346494091	86	537	63443284745	95	537	82342283925	69	537	102364383697	76	537	1123264387589	84	537	13204532461791	88	537	320450496946	35
538	112369767719	70	538	12346999112	52	538	15346495258	36	538	15346494185	94	538	63443284828	83	538	82342283967	42	538	102364383731	34	538	1123264387641	52	538	13204532461834	43	538	320450497033	87
539	112369767776	57	539	12346999188	76	539	15346495336	78	539	15346494230	45	539	63443284873	45	539	82342284013	46	539	102364383780	49	539	1123264387738	97	539	13204532461907	73	539	320450497084	51
540	112369767846	70	540	12346999263	75	540	15346495416	80	540	15346494284	54	540	63443284962	89	540	82342284098	85	540	102364383823	43	540	1123264387778	40	540	13204532462000	93	540	320450497153	69
541	112369767884	38	541	12346999321	58	541	15346495492	76	541	15346494373	89	541	63443285013	51	541	82342284174	76	541	102364383900	77	541	1123264387871	93	541	13204532462043	43	541	320450497220	67
542	112369767921	37	542	12346999383	62	542	15346495524	32	542	15346494445	72	542	63443285054	41	542	82342284253	79	542	102364383932	32	542	1123264387932	61	542	13204532462102	59	542	320450497255	35
543	112369767968	47	543	12346999419	36	543	15346495586	62	543	15346494504	59	543	63443285138	84	543	82342284328	75	543	102364383994	62	543	1123264388006	74	543	13204532462201	99	543	320450497337	82
544	112369768019	51	544	12346999458	39	544	15346495663	77	544	15346494554	50	544	63443285182	44	544	82342284392	64	544	102364384066	72	544	1123264388087	81	544	13204532462277	76	544	320450497382	45
545	112369768066	47	545	12346999525	67	545	15346495729	66	545	15346494586	32	545	63443285216	34	545	82342284480	88	545	102364384138	72	545	1123264388157	70	545	13204532462324	47	545	320450497481	99
546	112369768124	58	546	12346999586	61	546	15346495805	76	546	15346494665	79	546	63443285281	65	546	82342284574	94	546	102364384193	55	546	1123264388236	79	546	13204532462364	40	546	320450497518	37
547	112369768162	38	547	12346999661	75	547	15346495882	77	547	15346494708	43	547	63443285336	55	547	82342284651	77	547	102364384265	72	547	1123264388318	82	547	13204532462397	33	547	320450497576	58
548	112369768234	72	548	12346999717	56	548	15346495924	42	548	15346494776	68	548	63443285399	63	548	82342284732	81	548	102364384341	76	548	1123264388397	79	548	13204532462469	72	548	320450497645	69
549	112369768273	39	549	12346999781	64	549	15346495959	35	549	15346494860	84	549	63443285489	90	549	82342284787	55	549	102364384375	34	549	1123264388439	42	549	13204532462552	83	549	320450497682	37
550	112369768315	42	550	12346999843	62	550	15346496024	65	550	15346494913	53	550	63443285563	74	550	82342284869	82	550	102364384445	70	550	1123264388483	44	550	13204532462653	101	550	320450497764	82
551	112369768355	40	551	12346999895	52	551	15346496059	35	551	15346494995	82	551	63443285633	70	551	82342284942	73	551	102364384500	55	551	1123264388583	100	551	13204532462698	45	551	320450497831	67
552	112369768395	40	552	12346999937	42	552	15346496122	63	552	15346495085	90	552	63443285699	66	552	82342285025	83	552	102364384555	55	552	1123264388633	50	552	13204532462749	51	552	320450497904	73
553	112369768471	76	553	12346999993	56	553	15346496168	46	553	15346495138	53	553	63443285758	59	553	82342285119	94	553	102364384603	48	553	1123264388665	32	553	13204532462805	56	553	320450497965	61
554	112369768534	63	554	12347000041	48	554	15346496250	82	554	15346495208	70	554	63443285826	68	554	82342285198	79	554	102364384657	54	554	1123264388726	61	554	13204532462870	65	554	320450498070	105
555	112369768607	73	555	12347000085	44	555	15346496299	49	555	15346495286	78	555	63443285878	52	555	82342285245	47	555	102364384693	36	555	1123264388782	56	555	13204532462931	61	555	320450498125	55
556	112369768677	70	556	12347000133	48	556	15346496341	42	556	15346495333	47	556	63443285931	53	556	82342285292	47	556	102364384769	76	556	1123264388821	39	556	13204532462973	42	556	320450498160	35
557	112369768727	50	557	12347000183	50	557	15346496403	62	557	15346495407	74	557	63443286011	80	557	82342285387	95	557	102364384805	36	557	1123264388893	72	557	13204532463010	37	557	320450498212	52
558	112369768799	72	558	12347000264	81	558	15346496448	45	558	15346495485	78	558	63443286047	36	558	82342285456	69	558	102364384869	64	558	1123264388947	54	558	13204532463061	51	558	320450498302	90
559	112369768845	46	559	12347000307	43	559	15346496500	52	559	15346495533	48	559	63443286102	55	559	82342285508	52	559	102364384907	38	559	1123264388991	44	559	13204532463101	40	559	320450498402	100
560	112369768884	39	560	12347000371	64	560	15346496583	83	560	15346495586	53	560	63443286195	93	560	82342285554	46	560	102364384956	49	560	1123264389034	43	560	13204532463143	42	560	320450498496	94
561	112369768956	72	561	12347000415	44	561	15346496626	43	561	15346495641	55	561	63443286286	91	561	82342285610	56	561	102364385020	64	561	1123264389065	31	561	13204532463216	73	561	320450498598	102
562	112369768988	32	562	12347000473	58	562	15346496689	63	562	15346495731	90	562	63443286345	59	562	82342285684	74	562	102364385084	64	562	1123264389143	78	562	13204532463266	50	562	320450498671	73
563	112369769059	71	563	12347000520	47	563	15346496765	76	563	15346495795	64	563	63443286421	76	563	82342285753	69	563	102364385135	51	563	1123264389205	62	563	13204532463320	54	563	320450498712	41
564	112369769125	66	564	12347000567	47	564	15346496834	69	564	15346495876	81	564	63443286499	78	564	82342285791	38	564	102364385195	60	564	1123264389266	61	564	13204532463365	45	564	320450498787	75
565	112369769162	37	565	12347000615	48	565	15346496895	61	565	15346495965	89	565	63443286540	41	565	82342285864	73	565	102364385256	61	565	1123264389321	55	565	13204532463407	42	565	320450498862	75
566	112369769218	56	566	12347000650	35	566	15346496972	77	566	15346496038	73	566	63443286605	65	566	82342285935	71	566	102364385289	33	566	1123264389371	50	566	13204532463467	60	566	320450498893	31
567	112369769298	80	567	12347000696	46	567	15346497050	78	567	15346496104	66	567	63443286697	92	567	82342286006	71	567	102364385341	52	567	1123264389418	47	567	13204532463504	37	567	320450498946	53
568	112369769372	74	568	12347000778	82	568	15346497133	83	568	15346496148	44	568	63443286771	74	568	82342286101	95	568	102364385374	33	568	1123264389494	76	568	13204532463543	39	568	320450499034	88
569	112369769425	53	569	12347000811	33	569	15346497191	58	569	15346496189	41	569	63443286833	62	569	82342286147	46	569	102364385416	42	569	1123264389536	42	569	13204532463616	73	569	320450499080	46
570	112369769494	69	570	12347000889	78	570	15346497265	74	570	15346496245	56	570	63443286904	71	570	82342286178	31	570	102364385451	35	570	1123264389594	58	570	13204532463689	73	570	320450499160	80
571	112369769527	33	571	12347000966	77	571	15346497311	46	571	15346496343	98	571	63443286999	95	571	82342286232	54	571	102364385489	38	571	1123264389664	70	571	13204532463759	70	571	320450499222	62
572	112369769590	63	572	12347001007	41	572	15346497360	49	572	15346496382	39	572	63443287040	41	572	82342286326	94	572	102364385521	32	572	1123264389728	64	572	13204532463800	41	572	320450499323	101
573	112369769635	45	573	12347001081	74	573	15346497403	43	573	15346496450	68	573	63443287086	46	573	82342286373	47	573	102364385592	71	573	1123264389777	49	573	13204532463870	70	573	320450499357	34
574	112369769679	44	574	12347001137	56	574	15346497465	62	574	15346496488	38	574	63443287171	85	574	82342286432	59	574	102364385629	37	574	1123264389812	35	574	13204532463911	41	574	320450499444	87
575	112369769736	57	575	12347001173	36	575	15346497547	82	575	15346496578	90	575	63443287231	60	575	82342286526	94	575	102364385700	71	575	1123264389866	54	575	13204532463976	65	575	320450499489	45
576	112369769798	62	576	12347001244	71	576	15346497617	70	576	15346496667	89	576	63443287328	97	576	82342286602	76	576	102364385756	56	576	1123264389901	35	576	13204532464015	39	576	320450499587	98
577	112369769880	82	577	12347001308	64	577	15346497690	73	577	15346496744	77	577	63443287390	62	577	82342286640	38	577	102364385787	31	577	1123264389958	57	577	13204532464064	49	577	320450499645	58
578	112369769951	71	578	12347001356	48	578	15346497743	53	578	15346496809	65	578	63443287467	77	578	82342286682	42	578	102364385865	78	578	1123264390022	64	578	13204532464100	36	578	320450499703	58
579	112369770026	75	579	12347001389	33	579	15346497822	79	579	15346496892	83	579	63443287513	46	579	82342286717	35	579	102364385900	35	579	1123264390064	42	579	13204532464148	48	579	320450499770	67
580	112369770080	54	580	12347001448	59	580	15346497879	57	580	15346496933	41	580	63443287565	52	580	82342286798	81	580	102364385975	75	580	1123264390113	49	580	13204532464183	35	580	320450499832	62
581	112369770162	82	581	12347001510	62	581	15346497914	35	581	15346497031	98	581	63443287636	71	581	82342286881	83	581	102364386015	40	581	1123264390150	37	581	13204532464234	51	581	320450499915	83
582	112369770202	40	582	12347001586	76	582	15346497952	38	582	15346497075	44	582	63443287683	47	582	82342286936	55	582	102364386071	56	582	1123264390191	41	582	13204532464308	74	582	320450499979	64
583	112369770264	62	583	12347001637	51	583	15346497990	38	583	15346497168	93	583	63443287775	92	583	82342287015	79	583	102364386131	60	583	1123264390246	55	583	13204532464350	42	583	320450500025	46
584	112369770322	58	584	12347001712	75	584	15346498038	48	584	15346497266	98	584	63443287864	89	584	82342287053	38	584	102364386164	33	584	1123264390318	72	584	13204532464413	63	584	320450500118	93
585	112369770367	45	585	12347001755	43	585	15346498072	34	585	15346497315	49	585	63443287925	61	585	82342287149	96	585	102364386205	41	585	1123264390368	50	585	13204532464470	57	585	320450500202	84
586	112369770407	40	586	12347001821	66	586	15346498119	47	586	15346497373	58	586	63443287966	41	586	82342287228	79	586	102364386277	72	586	1123264390400	32	586	13204532464545	75	586	320450500302	100
587	112369770480	73	587	12347001869	48	587	15346498174	55	587	15346497449	76	587	63443288013	47	587	82342287259	31	587	102364386354	77	587	1123264390438	38	587	13204532464616	71	587	320450500334	32
588	112369770544	64	588	12347001938	69	588	15346498216	42	588	15346497533	84	588	63443288099	86	588	82342287307	48	588	102364386389	35	588	1123264390472	34	588	13204532464655	39	588	320450500412	78
589	112369770594	50	589	12347001990	52	589	15346498296	80	589	15346497599	66	589	63443288177	78	589	82342287361	54	589	102364386421	32	589	1123264390538	66	589	13204532464702	47	589	320450500495	83
590	112369770672	78	590	12347002057	67	590	15346498356	60	590	15346497675	76	590	63443288266	89	590	82342287459	98	590	102364386476	55	590	1123264390613	75	590	13204532464762	60	590	320450500526	31
591	112369770724	52	591	12347002094	37	591	15346498421	65	591	15346497770	95	591	63443288320	54	591	82342287522	63	591	102364386547	71	591	1123264390679	66	591	13204532464800	38	591	320450500611	85
592	112369770796	72	592	12347002133	39	592	15346498485	64	592	15346497807	37	592	63443288385	65	592	82342287558	36	592	102364386596	49	592	1123264390731	52	592	13204532464878	78	592	320450500645	34
593	112369770861	65	593	12347002186	53	593	15346498568	83	593	15346497881	74	593	63443288452	67	593	82342287597	39	593	102364386673	77	593	1123264390771	40	593	13204532464921	43	593	320450500696	51
594	112369770897	36	594	12347002255	69	594	15346498637	69	594	15346497979	98	594	63443288488	36	594	82342287672	75	594	102364386725	52	594	1123264390838	67	594	13204532464983	62	594	320450500787	91
595	112369770974	77	595	12347002302	47	595	15346498672	35	595	15346498016	37	595	63443288580	92	595	82342287712	40	595	102364386781	56	595	1123264390912	74	595	13204532465053	70	595	320450500883	96
596	112369771038	64	596	12347002348	46	596	15346498732	60	596	15346498048	32	596	63443288677	97	596	82342287758	46	596	102364386839	58	596	1123264390976	64	596	13204532465097	44	596	320450500932	49
597	112369771103	65	597	12347002387	39	597	15346498804	72	597	15346498123	75	597	63443288714	37	597	82342287824	66	597	102364386906	67	597	1123264391011	35	597	13204532465137	40	597	320450501020	88
598	112369771179	76	598	12347002466	79	598	15346498878	74	598	15346498208	85	598	63443288790	76	598	82342287906	82	598	102364386967	61	598	1123264391048	37	598	13204532465212	75	598	320450501119	99
599	112369771232	53	599	12347002537	71	599	15346498939	61	599	15346498269	61	599	63443288887	97	599	82342287948	42	599	102364387015	48	599	1123264391119	71	599	13204532465271	59	599	320450501172	53
600	112369771280	48	600	12347002576	39	600	15346498990	51	600	15346498309	40	600	63443288939	52	600	82342288018	70	600	102364387047	32	600	1123264391156	37	600	13204532465338	67	600	320450501207	35
601	112369771342	62	601	12347002608	32	601	15346499038	48	601	15346498366	57	601	63443289010	71	601	82342288081	63	601	102364387110	63	601	1123264391230	74	601	13204532465392	54	601	320450501281	74
602	112369771408	66	602	12347002647	39	602	15346499097	59	602	15346498410	44	602	63443289086	76	602	82342288158	77	602	102364387167	57	602	1123264391266	36	602	13204532465428	36	602	320450501336	55
603	112369771466	58	603	12347002730	83	603	15346499179	82	603	15346498489	79	603	63443289145	59	603	82342288238	80	603	102364387207	40	603	1123264391326	60	603	13204532465503	75	603	320450501439	103
604	112369771522	56	604	12347002767	37	604	15346499251	72	604	15346498580	91	604	63443289205	60	604	82342288308	70	604	102364387268	61	604	1123264391372	46	604	13204532465555	52	604	320450501503	64
605	112369771559	37	605	12347002833	66	605	15346499287	36	605	15346498655	75	605	63443289269	64	605	82342288402	94	605	102364387311	43	605	1123264391424	52	605	13204532465596	41	605	320450501594	91
606	112369771634	75	606	12347002912	79	606	15346499335	48	606	15346498709	54	606	63443289340	71	606	82342288492	90	606	102364387350	39	606	1123264391456	32	606	13204532465636	40	606	320450501674	80
607	112369771700	66	607	12347002975	63	607	15346499378	43	607	15346498781	72	607	63443289438	98	607	82342288585	93	607	102364387417	67	607	1123264391497	41	607	13204532465713	77	607	320450501749	75
608	112369771762	62	608	12347003038	63	608	15346499423	45	608	15346498825	44	608	63443289483	45	608	82342288654	69	608	102364387495	78	608	1123264391550	53	608	13204532465753	40	608	320450501817	68
609	112369771819	57	609	12347003109	71	609	15346499503	80	609	15346498866	41	609	63443289572	89	609	82342288739	85	609	102364387545	50	609	1123264391622	72	609	13204532465818	65	609	320450501867	50
[truncated: 77 more rows]

## Sheet: 400apps
Member 1			Member 2			Member 3			Member 4			Member 5			Member 6			Member 7			Member 8			Member 9			Member 10
[truncated: 666 more rows]

[truncated: 1 more sheets: ksyun]
